# Supplementary material for: Dissecting the association of autophagy-related genes with cardiovascular diseases and intermediate vascular traits: A population-based approach
Source: PLoS One. 2019 Mar 25;14(3):e0214137. doi: 10.1371/journal.pone.0214137 (PMC6433264; doi:10.1371/journal.pone.0214137)
Supplement: S1 Table — These p-values were obtained from the summary statistics provided by the consortia. (XLS) [file pone.0214137.s002.xls]

## Sheet: CHOl_MA_ATG_SNPs
SNP	chr	position	reference_allele	other_allele	beta	se	p.value
rs10439163	chr19	10645495	A	G	0.038693	0.006021	1.35e-10
rs3737891	chr1	63285033	T	C	0.04568	0.008347	4.54e-08
rs12097658	chr1	63313319	T	C	0.042694	0.007994	9.45e-08
rs6587988	chr1	63252766	C	T	0.044254	0.008316	1.05e-07
rs12080049	chr1	63239831	G	A	0.042674	0.00802	1.06e-07
rs11208041	chr1	63289985	A	G	0.042528	0.007994	1.06e-07
rs17388170	chr1	63248396	T	C	0.042689	0.00804	1.12e-07
rs11208042	chr1	63290052	G	T	0.042322	0.007992	1.21e-07
rs10493328	chr1	63266720	G	A	0.04403	0.008318	1.23e-07
rs11208030	chr1	63252829	G	A	0.042285	0.007992	1.24e-07
rs12125986	chr1	63333431	T	A	0.042243	0.008011	1.37e-07
rs12135672	chr1	63298766	T	A	0.04214	0.007997	1.4e-07
rs17123817	chr1	63246546	G	A	0.042107	0.008016	1.53e-07
rs4409690	chr1	63266810	G	A	0.042047	0.00806	1.86e-07
rs12067646	chr1	63250266	C	T	0.041679	0.008013	2.02e-07
rs11208029	chr1	63252722	A	G	0.041909	0.008069	2.1e-07
rs7255312	chr19	10663165	C	T	0.043363	0.008586	4.49e-07
rs1982074	chr19	10668673	A	G	0.042686	0.008484	4.97e-07
rs4371270	chr19	10651171	G	A	0.039624	0.008435	2.68e-06
rs12756081	chr1	63337334	G	A	-0.027651	0.005937	3.26e-06
rs2366820	chr1	63283920	C	T	-0.027612	0.00593	3.27e-06
rs1981067	chr1	63322743	C	T	-0.027472	0.005936	3.75e-06
rs6686232	chr1	63277097	C	T	-0.027456	0.005935	3.78e-06
rs6587990	chr1	63272459	T	A	-0.027427	0.005934	3.86e-06
rs6587997	chr1	63338186	T	G	-0.027391	0.005938	4.03e-06
rs3737893	chr1	63307384	T	C	-0.027358	0.005941	4.18e-06
rs11208037	chr1	63283516	A	G	-0.027353	0.005943	4.23e-06
rs12128286	chr1	63332195	A	C	-0.027307	0.005939	4.33e-06
rs10493327	chr1	63303845	C	T	-0.027307	0.005942	4.39e-06
rs12459941	chr19	10666112	G	A	0.037423	0.008192	4.99e-06
rs7513520	chr1	63288932	C	T	-0.026712	0.005959	7.48e-06
rs3211074	chr1	63330217	G	A	-0.026867	0.006159	1.3e-05
rs11208035	chr1	63274538	T	C	-0.026808	0.006156	1.35e-05
rs7519205	chr1	63290128	G	A	-0.026132	0.006213	2.63e-05
rs7539616	chr1	63283005	C	T	-0.027333	0.007377	0.000213
rs6511703	chr19	10666450	T	C	0.025396	0.00729	0.000498
rs222852	chr17	7140606	A	G	-0.02064	0.005989	0.000572
rs12122434	chr1	63261652	A	G	0.055773	0.016566	0.000765
rs875569	chr19	10668953	G	A	-0.019166	0.00588	0.001122
rs3745249	chr19	10670992	C	T	-0.018845	0.005882	0.001362
rs3745250	chr19	10670794	G	A	-0.018566	0.005923	0.001728
rs8108051	chr19	10661775	T	C	-0.018318	0.005869	0.00181
rs8113274	chr19	10666380	T	A	0.020815	0.00712	0.003471
rs2293079	chr2	220100787	C	T	-0.027056	0.00983	0.005932
rs222851	chr17	7139238	G	A	-0.015332	0.006042	0.011183
rs26532	chr5	115173678	C	A	-0.018523	0.007609	0.014935
rs222835	chr17	7134129	A	G	0.01436	0.006007	0.01685
rs2074217	chr17	7150552	A	G	0.014255	0.006055	0.018586
rs2373929	chr7	150714812	G	A	-0.01477	0.006507	0.023245
rs3804338	chr6	106772773	C	T	-0.039664	0.017502	0.023455
rs4303283	chr12	102321792	C	A	-0.017334	0.007769	0.025697
rs1766208	chr6	106753449	C	T	-0.017941	0.008092	0.026644
rs12984043	chr19	10672493	C	T	-0.013241	0.006029	0.028095
rs7248036	chr19	10648933	C	T	-0.013146	0.006027	0.029184
rs222843	chr17	7145981	T	C	-0.013067	0.006102	0.032273
rs2654186	chr17	7151111	A	C	0.013067	0.006103	0.032304
rs6754677	chr2	234199461	G	A	-0.013422	0.006278	0.032535
rs11128549	chr3	11422678	T	C	-0.036751	0.017192	0.032565
rs12994997	chr2	234173503	G	A	-0.01304	0.006107	0.032758
rs13391356	chr2	234170369	T	C	-0.013154	0.006161	0.032773
rs13005285	chr2	234194957	T	G	-0.013804	0.006486	0.03334
rs6431659	chr2	234167020	A	G	-0.013514	0.006395	0.034589
rs2241879	chr2	234183468	G	A	-0.012835	0.006161	0.037234
rs11927249	chr3	11352585	A	G	-0.040276	0.019387	0.037783
rs2289474	chr2	234181848	C	T	-0.012779	0.006161	0.03806
rs2289472	chr2	234182240	C	T	-0.012691	0.00616	0.039395
rs4254156	chr12	10381259	T	G	-0.023742	0.011821	0.044617
rs6737398	chr2	234170397	G	A	-0.012421	0.006218	0.045795
rs6088519	chr20	33132191	C	T	-0.013273	0.006689	0.047235
rs4764331	chr12	10380682	A	C	0.023212	0.01174	0.048038
rs6088521	chr20	33133184	A	C	0.011879	0.006102	0.051588
rs4675930	chr2	242605962	C	T	-0.017499	0.009048	0.05312
rs3804332	chr6	106703618	T	C	-0.022206	0.011557	0.054681
rs1130905	chr2	242612784	T	G	-0.015136	0.007896	0.055268
rs10210302	chr2	234158839	C	T	-0.011532	0.006076	0.057709
rs6752107	chr2	234161448	G	A	-0.011508	0.006075	0.058199
rs3792108	chr2	234184952	T	C	-0.011459	0.006063	0.058789
rs6431654	chr2	234161769	C	T	-0.01146	0.006073	0.059146
rs3792109	chr2	234184417	G	A	-0.011436	0.006093	0.060551
rs12526431	chr6	106697392	C	T	-0.021678	0.011557	0.060709
rs2241880	chr2	234183368	A	G	-0.011389	0.006073	0.060743
rs7630417	chr3	11530752	T	C	-0.032683	0.017534	0.06234
rs13009506	chr2	234175706	G	T	-0.011272	0.006048	0.062394
rs7617620	chr3	11600563	C	T	-0.012397	0.006665	0.062884
rs10743876	chr12	10384573	G	A	0.040214	0.021878	0.066065
rs7600642	chr2	242597318	G	C	-0.01532	0.00838	0.067533
rs17034568	chr3	11556688	C	T	-0.034541	0.019034	0.069572
rs11545166	chr19	10671894	T	G	-0.028929	0.016032	0.07116
rs3828309	chr2	234180410	A	G	-0.010742	0.006056	0.076128
rs6759896	chr2	234210972	G	A	-0.010961	0.006191	0.076659
rs12526668	chr6	106767627	C	T	-0.019258	0.011032	0.080872
rs2299860	chr6	106665523	T	C	-0.020231	0.0116	0.081155
rs4764332	chr12	10380928	T	G	0.039956	0.022967	0.081915
rs10952299	chr7	150730220	G	A	0.01322	0.007613	0.082467
rs6088520	chr20	33132364	C	T	0.010294	0.005933	0.082714
rs10192702	chr2	234206750	A	C	-0.010441	0.006082	0.086013
rs4567973	chr2	242593114	A	G	-0.020842	0.012202	0.08763
rs10468346	chr16	75593083	A	G	-0.019971	0.011724	0.08848
rs7925678	chr11	46570859	A	G	0.011689	0.006862	0.088485
rs1864182	chr5	81549240	C	A	0.01004	0.005914	0.089606
rs6431655	chr2	234162415	A	G	-0.010998	0.006493	0.090336
rs1045100	chr2	234203597	T	C	-0.010272	0.006068	0.090468
rs7949371	chr11	46522304	C	T	0.011582	0.006876	0.092076
rs901135	chr5	81398182	T	C	0.027937	0.016588	0.09216
rs41530551	chr11	46465394	T	C	0.039288	0.023619	0.096234
rs12598094	chr16	75608586	A	G	-0.022476	0.013613	0.098724
rs3802890	chr11	46534546	A	G	0.011285	0.00686	0.099958
rs490010	chr6	106740458	A	G	-0.009903	0.006022	0.100054
rs4703876	chr5	81547518	C	T	0.009527	0.005891	0.105835
rs9818393	chr3	11509668	C	T	0.010751	0.006653	0.106098
rs10036937	chr5	81555167	C	G	0.009519	0.005894	0.106319
rs10044824	chr5	81551027	C	A	0.009477	0.005891	0.10768
rs4911429	chr20	33133553	G	A	-0.010325	0.006428	0.108224
rs484621	chr6	106734408	T	C	-0.009668	0.006023	0.108438
rs17787804	chr11	46506885	C	T	0.01104	0.006879	0.108523
rs6891230	chr5	81545939	C	T	0.009413	0.005889	0.10997
rs11741569	chr5	81325910	C	G	0.015343	0.009617	0.110619
rs12599322	chr16	75597136	G	A	-0.021755	0.013668	0.111458
rs2241876	chr2	234186734	T	G	-0.010806	0.00679	0.111509
rs597443	chr6	106769642	T	C	-0.00925	0.005825	0.112264
rs13307588	chr7	150720902	A	G	-0.021434	0.013514	0.112712
rs178957	chr5	81416305	A	G	-0.012009	0.007617	0.114899
rs2200425	chr5	81405486	C	T	0.01469	0.009325	0.115181
rs11582138	chr1	63277459	A	G	-0.012825	0.00819	0.117355
rs4945745	chr6	106629713	T	A	-0.017485	0.011196	0.118335
rs11038910	chr11	46543524	C	T	0.011142	0.007149	0.119082
rs6088525	chr20	33141272	T	C	-0.00954	0.006185	0.12299
rs12652358	chr5	81559412	C	T	0.009095	0.005915	0.124102
rs6059918	chr20	33150503	C	T	0.008988	0.005867	0.125546
rs6088527	chr20	33155841	C	T	0.008972	0.005861	0.125788
rs10860821	chr12	102319781	A	G	-0.010481	0.006866	0.126845
rs11740648	chr5	81351820	T	C	0.014698	0.009634	0.127092
rs12298720	chr12	102318856	A	G	0.01399	0.009221	0.129192
rs11053685	chr12	10364170	A	G	-0.016896	0.011145	0.129491
rs6087600	chr20	33157217	T	C	0.008849	0.005861	0.131063
rs10845066	chr12	10356932	T	G	-0.012018	0.007987	0.132391
rs7830	chr7	150709571	G	T	-0.010067	0.006703	0.133155
rs3732941	chr3	11304575	A	G	-0.012904	0.008599	0.133459
rs2406911	chr5	81312256	A	G	0.009671	0.006541	0.139258
rs11894529	chr2	234204527	T	C	-0.009854	0.006672	0.139685
rs1864181	chr5	81549280	C	T	0.008804	0.005991	0.141696
rs2241877	chr2	234186489	A	G	-0.009593	0.006547	0.142844
rs665791	chr6	106674850	G	A	-0.008383	0.005825	0.150134
rs10845073	chr12	10364306	T	C	0.015319	0.010656	0.150548
rs12523353	chr5	81546918	C	A	0.00855	0.005989	0.153339
rs11741846	chr5	81319824	A	G	-0.044436	0.031144	0.153623
rs7248	chr12	10375302	C	A	0.011356	0.008031	0.157328
rs671116	chr6	106760597	A	G	-0.008493	0.006011	0.157689
rs3765638	chr11	72537072	G	A	0.0113	0.008095	0.162727
rs7585217	chr2	234189406	G	A	0.016823	0.012068	0.163306
rs9934159	chr16	75617173	A	G	-0.012954	0.009327	0.16485
rs1375204	chr3	11387716	C	G	-0.01863	0.013457	0.16621
rs12821011	chr12	10362875	T	G	-0.01486	0.010746	0.166667
rs1475270	chr6	106687379	A	G	-0.007999	0.005821	0.169404
rs3743603	chr16	75606214	C	T	-0.018416	0.01342	0.169939
rs547738	chr6	106738723	G	A	-0.00791	0.005815	0.173757
rs2900384	chr12	10373881	G	A	0.011058	0.008142	0.174388
rs17034661	chr3	11602131	G	A	-0.010585	0.007833	0.176559
rs6861	chr2	234204113	T	C	-0.00908	0.006734	0.17753
rs524428	chr6	106729588	T	C	-0.007778	0.005814	0.180941
rs9989854	chr2	220086280	C	T	-0.014607	0.011012	0.184674
rs367745	chr3	11309274	T	C	0.00858	0.006473	0.184952
rs6431262	chr2	234199537	G	T	-0.008334	0.006398	0.192657
rs11682236	chr2	234203740	A	G	0.014672	0.011364	0.196659
rs17536147	chr3	11559102	G	C	0.018468	0.014347	0.197989
rs4764324	chr12	10362224	C	T	-0.009813	0.007636	0.19872
rs3851210	chr6	106718522	C	T	0.015908	0.012385	0.198977
rs171809	chr5	115186899	T	C	-0.008028	0.006264	0.199914
rs11689596	chr2	220093423	T	G	-0.014049	0.010978	0.200632
rs3755047	chr2	220084864	G	A	0.031476	0.024607	0.20082
rs26538	chr5	115178395	C	T	-0.008087	0.006349	0.202718
rs7623889	chr3	11477387	C	T	-0.018415	0.014482	0.203494
rs2763219	chr6	106745161	A	G	-0.007663	0.006028	0.203573
rs1045095	chr2	234203547	T	C	-0.008163	0.006447	0.205431
rs11539	chr12	10374719	T	C	-0.029638	0.023489	0.207006
rs10860808	chr12	102272659	G	A	0.013279	0.010572	0.20905
rs1109866	chr2	220083279	C	T	-0.013835	0.011074	0.211521
rs10036319	chr5	81388879	C	T	-0.014891	0.011954	0.212862
rs12212740	chr6	106749308	G	A	0.01272	0.010279	0.21588
rs10860806	chr12	102270485	C	T	0.013025	0.010568	0.217754
rs9308349	chr16	87434125	T	G	-0.027878	0.022623	0.21782
rs908196	chr2	220088248	A	G	-0.013545	0.010996	0.217987
rs2299863	chr6	106667806	T	G	0.012177	0.009889	0.21815
rs6539020	chr12	102308190	G	A	0.013303	0.010813	0.218543
rs12529626	chr6	106737150	A	G	-0.011732	0.009556	0.219547
rs11682898	chr2	234180979	C	T	0.014483	0.011806	0.219918
rs1624009	chr6	106740272	A	T	-0.012313	0.010047	0.220366
rs2406905	chr5	81260121	T	G	-0.007266	0.00594	0.22121
rs803362	chr6	106775896	A	G	-0.007386	0.00604	0.221353
rs26529	chr5	115184450	T	C	-0.007642	0.006267	0.222671
rs510432	chr6	106774030	T	C	-0.007299	0.00604	0.226893
rs4703870	chr5	81492643	G	A	0.00841	0.006993	0.229127
rs3792106	chr2	234190740	T	C	-0.007384	0.006144	0.22942
rs1543911	chr5	81504841	C	T	0.008408	0.007001	0.229729
rs891159	chr5	81491087	G	A	0.008402	0.007007	0.230483
rs9398071	chr6	106627910	C	T	0.009051	0.007552	0.23068
rs4703879	chr5	81553815	A	G	0.008386	0.007002	0.231068
rs6059909	chr20	33139691	C	A	0.006982	0.005864	0.233775
rs10803619	chr2	234203876	C	T	0.013965	0.01173	0.233809
rs892084	chr19	10669032	T	C	0.007317	0.006152	0.234285
rs3731885	chr2	220084469	G	A	0.029294	0.024636	0.234388
rs17243791	chr5	81322547	A	G	-0.008236	0.006957	0.236437
rs1766200	chr6	106741463	C	T	-0.012301	0.010412	0.237447
rs2638026	chr3	112271213	A	T	-0.022928	0.019624	0.242637
rs1019806	chr5	81551659	G	A	0.008141	0.006992	0.244261
rs10845065	chr12	10356914	C	A	-0.009681	0.008327	0.245004
rs11053689	chr12	10369007	G	C	-0.014485	0.01251	0.246898
rs1428940	chr5	81447995	A	G	-0.008067	0.006969	0.247048
rs796707	chr6	106693521	G	A	-0.011637	0.010054	0.247056
rs12197000	chr6	106778072	A	C	0.006727	0.005825	0.248112
rs16940253	chr16	75620948	A	T	-0.014018	0.012147	0.248482
rs26534	chr5	115175701	G	A	-0.007258	0.00629	0.248533
rs6891113	chr5	81393118	A	G	0.0067	0.005818	0.249507
rs4764850	chr12	102322903	A	G	-0.007206	0.006299	0.252562
rs12654884	chr5	81408729	C	G	0.006647	0.005811	0.252682
rs13168323	chr5	81330536	G	T	0.006625	0.005805	0.253796
rs2454510	chr3	11489339	C	T	-0.008045	0.007087	0.256285
rs4148844	chr7	150730999	G	A	0.017392	0.015321	0.256301
rs2407064	chr5	81457358	C	A	0.007941	0.006999	0.256528
rs7733122	chr5	81351443	C	T	-0.007882	0.006959	0.257293
rs2787538	chr6	106735484	A	G	-0.011751	0.010407	0.258808
rs346071	chr3	11305584	A	T	0.007236	0.006447	0.261664
rs10772239	chr12	10356774	A	G	-0.009017	0.008086	0.26477
rs2447607	chr3	11552027	C	T	0.00708	0.006349	0.264781
rs1428938	chr5	81388952	A	G	0.006482	0.005819	0.265263
rs4684072	chr3	11514860	A	G	0.006957	0.006286	0.268337
rs2787525	chr6	106683995	T	C	-0.011505	0.010419	0.269482
rs7600743	chr2	234189359	A	G	0.013619	0.012384	0.271442
rs11759048	chr6	106648764	C	T	-0.011488	0.010449	0.271556
rs7204722	chr16	87430239	C	T	-0.009275	0.008437	0.271564
rs12108833	chr5	81371755	A	G	-0.007658	0.006965	0.271566
rs4887833	chr16	75614272	T	C	-0.013305	0.012122	0.272359
rs26537	chr5	115177014	T	C	-0.006848	0.00625	0.27316
rs633724	chr6	106734040	C	T	-0.006533	0.006009	0.276894
rs324914	chr5	81389950	T	C	-0.007571	0.006964	0.276985
rs10068160	chr5	81466075	C	A	0.007569	0.006988	0.278758
rs6748547	chr2	234202766	G	A	0.013243	0.012235	0.279069
rs2763212	chr6	106760858	A	G	-0.01124	0.010431	0.281236
rs11038913	chr11	46559730	T	C	-0.011662	0.010843	0.282116
rs10484575	chr6	106631860	C	T	-0.011261	0.010471	0.28213
rs7932866	chr11	46548094	A	G	0.008912	0.008297	0.282761
rs17245188	chr5	81469082	G	T	-0.007403	0.007009	0.290875
rs1864183	chr5	81549216	C	T	0.006137	0.005863	0.295196
rs12307678	chr12	132413719	C	T	0.007392	0.007091	0.297169
rs6875409	chr5	81297077	A	G	-0.007505	0.007229	0.299181
rs6895884	chr5	81522105	C	T	0.007985	0.007759	0.303409
rs1816113	chr16	87439169	C	A	-0.008591	0.008438	0.308577
rs2705521	chr3	112268756	A	G	-0.020035	0.019716	0.309535
rs9855986	chr3	11597277	G	A	-0.022894	0.022541	0.309757
rs11890449	chr2	234199401	C	T	0.012823	0.012678	0.311757
rs2424994	chr20	33132917	C	T	-0.00835	0.008314	0.315234
rs11679064	chr2	234201657	A	G	0.012485	0.012564	0.320348
rs2952319	chr3	112290030	A	C	-0.019512	0.019652	0.320766
rs12654645	chr5	81538528	C	T	0.005808	0.005864	0.321979
rs4964879	chr12	132400309	G	A	-0.009336	0.009492	0.325314
rs7621218	chr3	11442013	C	T	-0.007419	0.007569	0.32702
rs17197116	chr11	46520302	T	C	0.011298	0.011532	0.327208
rs6888977	chr5	81533735	C	T	0.00711	0.007264	0.327635
rs2305295	chr3	11596302	T	C	0.006716	0.006883	0.329172
rs11656323	chr17	7145117	T	C	-0.015077	0.015467	0.329673
rs2787540	chr6	106737350	A	G	-0.010222	0.010588	0.334324
rs6539014	chr12	102277782	A	G	0.005931	0.006148	0.334738
rs1835112	chr5	81407916	T	G	-0.007226	0.00751	0.335946
rs4684782	chr3	11518755	T	C	0.005805	0.006068	0.338694
rs2933134	chr3	112255910	G	C	-0.018837	0.019699	0.33894
rs16899425	chr5	81511286	T	C	0.01036	0.010837	0.3391
rs6884232	chr5	81550043	G	A	0.006928	0.007261	0.340009
rs3745255	chr19	10668452	A	G	0.00581	0.006098	0.34067
rs13432541	chr2	234152509	G	A	-0.011382	0.011967	0.341541
rs1769981	chr6	106702234	G	T	-0.010023	0.010602	0.344434
rs7953348	chr12	132384831	C	T	0.007436	0.007885	0.345649
rs11616018	chr12	132396603	C	T	0.007571	0.008113	0.350755
rs2115466	chr5	81552397	T	C	0.00975	0.010513	0.353696
rs9861286	chr3	11568144	G	A	-0.007167	0.00773	0.353797
rs10845074	chr12	10368459	A	G	0.006403	0.006949	0.356815
rs6930834	chr6	106657344	G	C	-0.009753	0.010591	0.357086
rs2969896	chr3	112256630	A	G	-0.018158	0.019744	0.357737
rs1472001	chr11	46484685	G	A	0.007402	0.00805	0.357844
rs11743436	chr5	81539674	G	A	-0.00537	0.005862	0.35964
rs3763486	chr7	150723265	T	C	-0.007127	0.007785	0.359969
rs2115467	chr5	81551477	A	G	0.005357	0.005857	0.360364
rs2933135	chr3	112286620	G	A	-0.017989	0.019669	0.360406
rs1489192	chr11	46509344	T	C	0.007327	0.008038	0.362003
rs4684065	chr3	11376559	A	C	-0.006922	0.007617	0.363478
rs6452449	chr5	81536275	T	C	-0.005318	0.005861	0.364237
rs12272795	chr11	46544072	A	G	0.007286	0.008063	0.366188
rs4684775	chr3	11436413	A	G	0.005635	0.006237	0.366196
rs12319783	chr12	102322942	C	T	-0.008844	0.009836	0.368565
rs12573978	chr11	46578400	A	G	0.007204	0.008059	0.371372
rs1624701	chr6	106727719	C	T	-0.009457	0.010595	0.372101
rs10902472	chr12	132387558	C	T	-0.011641	0.013085	0.373672
rs16899437	chr5	81556746	A	G	0.009487	0.010699	0.375214
rs9310379	chr3	11434143	T	C	0.00553	0.006237	0.375223
rs3797570	chr5	115169920	G	A	-0.007027	0.007959	0.377337
rs1769972	chr6	106675819	T	C	-0.009689	0.010979	0.377467
rs12578042	chr11	46515004	C	G	0.007074	0.008025	0.378046
rs1560688	chr19	10666668	A	G	0.005333	0.006087	0.380996
rs16899397	chr5	81480713	A	G	0.00917	0.01047	0.38111
rs11038919	chr11	46585781	A	G	0.007045	0.008063	0.382271
rs964632	chr16	75594918	T	C	-0.005526	0.00648	0.393849
rs346078	chr3	11327840	G	C	0.005248	0.006166	0.394705
rs3802888	chr11	46515902	A	G	0.006807	0.008009	0.395404
rs4684774	chr3	11426086	T	C	-0.006387	0.007553	0.397736
rs17783626	chr2	220074442	T	C	0.014043	0.016608	0.39779
rs16938506	chr11	46454313	A	C	0.006765	0.008002	0.397923
rs2291487	chr11	46456344	C	T	0.00708	0.008406	0.399636
rs7481312	chr11	46596674	C	T	0.007061	0.008385	0.399745
rs7712216	chr5	81502786	G	C	0.008827	0.010485	0.39989
rs2705507	chr3	112279710	C	A	-0.016139	0.019182	0.400152
rs9870881	chr3	11447082	A	G	0.005036	0.005994	0.40083
rs4703537	chr5	81480371	C	T	0.004966	0.005937	0.402847
rs1134574	chr12	132382001	A	G	-0.010169	0.012159	0.402975
rs13175212	chr5	81532622	A	G	0.004883	0.005843	0.403317
rs7127529	chr11	46582072	A	C	0.006676	0.007997	0.403835
rs6944935	chr7	150726920	C	G	0.005469	0.00658	0.40584
rs7705442	chr5	115168666	A	C	0.009608	0.011564	0.406054
rs2864076	chr11	46460038	C	T	0.00663	0.008003	0.407414
rs2442794	chr3	11551001	A	G	0.006589	0.008011	0.410774
rs2442781	chr3	11483769	G	A	0.006154	0.007508	0.412453
rs10065463	chr5	81500280	C	T	0.004858	0.00593	0.412742
rs17032033	chr12	102286790	T	C	-0.008144	0.010058	0.418133
rs4843608	chr16	87447028	G	A	0.011629	0.014418	0.419901
rs3088051	chr12	132407008	T	C	0.005963	0.007396	0.420094
rs2360750	chr19	10656442	G	C	0.004902	0.006096	0.421271
rs11038897	chr11	46470827	C	T	0.006427	0.008	0.421772
rs6792718	chr3	11434380	A	G	0.004807	0.006004	0.42336
rs2241615	chr16	87446368	C	T	0.007418	0.009267	0.423472
rs2902858	chr11	46524013	T	C	0.00667	0.008338	0.423803
rs10823	chr12	102317141	C	T	0.006798	0.008503	0.424029
rs11038914	chr11	46561301	C	T	0.006377	0.007994	0.425051
rs4764678	chr12	102315592	G	A	0.006502	0.008154	0.42524
rs7135515	chr12	102315746	G	T	0.006786	0.008539	0.426823
rs9874535	chr3	11463730	A	G	0.004748	0.006001	0.428835
rs891512	chr7	150708089	A	G	0.006475	0.008185	0.428917
rs3748399	chr16	87445270	T	C	-0.011238	0.014299	0.431905
rs2276635	chr2	220087441	T	C	0.01021	0.012999	0.432177
rs2406909	chr5	81276087	T	C	0.005101	0.006515	0.433674
rs12574668	chr11	46422686	C	A	0.006485	0.008346	0.437152
rs2171668	chr11	46466828	A	C	0.006427	0.008334	0.440588
rs9310383	chr3	11491305	C	T	0.004631	0.006007	0.440718
rs9293290	chr5	81474225	A	T	0.004558	0.005917	0.441188
rs9832407	chr3	11605373	A	G	-0.006393	0.008303	0.441345
rs26536	chr5	115176589	A	G	-0.004616	0.006007	0.442294
rs6880889	chr5	115167896	T	A	-0.005797	0.007549	0.442537
rs2282613	chr11	72530196	C	T	-0.005063	0.006594	0.442604
rs7125907	chr11	46622392	C	T	0.006412	0.008414	0.44604
rs980304	chr16	87426667	G	A	-0.004791	0.0063	0.446914
rs12283172	chr11	46442526	C	T	0.006386	0.008399	0.447055
rs7130141	chr11	46499874	C	T	0.00632	0.008333	0.448184
rs6791877	chr3	11474354	A	G	-0.005869	0.007814	0.452581
rs10160701	chr11	46551918	C	T	0.006235	0.00833	0.454172
rs2897554	chr5	81276241	G	A	0.004856	0.006517	0.456234
rs11819869	chr11	46560680	C	T	0.006212	0.008339	0.45632
rs7733620	chr5	81534652	C	T	-0.004338	0.005846	0.458089
rs7727483	chr5	81415071	G	A	0.004695	0.00633	0.458317
rs6872406	chr5	115157476	G	A	-0.005602	0.007575	0.459568
rs2454505	chr3	11497325	T	C	-0.00532	0.007272	0.464442
rs4964945	chr12	132374349	G	C	0.00592	0.00811	0.465425
rs34621655	chr3	11530121	T	C	0.00448	0.006153	0.4666
rs17032069	chr12	102315760	G	T	-0.009763	0.013437	0.467478
rs2594989	chr3	11316143	C	T	-0.005818	0.008084	0.47177
rs7736587	chr5	81394459	G	A	0.009878	0.013764	0.472955
rs2437685	chr3	11593013	C	T	-0.005679	0.007921	0.47341
rs10799	chr2	220084938	C	T	0.005255	0.007349	0.474564
rs2385397	chr2	220087796	A	C	0.0092	0.012947	0.477352
rs7133672	chr12	132383626	A	G	-0.005757	0.008124	0.478579
rs2595002	chr3	11373700	G	A	-0.005684	0.008036	0.479381
rs7487166	chr12	132399243	A	G	0.005925	0.008389	0.480053
rs4663402	chr2	234193663	A	T	-0.008146	0.011617	0.48316
rs9373846	chr6	106778384	A	G	0.005125	0.007352	0.485766
rs1046593	chr3	11596402	C	T	-0.005925	0.00852	0.486817
rs1058600	chr5	115166713	C	T	-0.005231	0.007555	0.488682
rs3918188	chr7	150702781	C	A	0.004839	0.006996	0.489208
rs6892260	chr5	81275790	A	G	0.009536	0.01379	0.489279
rs3087689	chr19	10664632	A	G	-0.004523	0.006566	0.490975
rs4703871	chr5	81515446	T	C	0.005364	0.007852	0.494521
rs1333733	chr1	63322561	A	G	-0.004006	0.005868	0.494737
rs2195448	chr5	81541238	C	T	-0.003993	0.005863	0.495878
rs4764680	chr12	102315965	A	G	-0.009142	0.013428	0.49603
rs17196997	chr11	46449042	C	A	-0.017427	0.025616	0.496333
rs346081	chr3	11329085	A	G	-0.005485	0.008073	0.496943
rs17787739	chr11	46452263	G	A	-0.011801	0.017408	0.497822
rs7936074	chr11	72542687	T	C	0.030146	0.044803	0.501064
rs9903	chr16	87437107	G	A	0.006307	0.009394	0.501968
rs12517271	chr5	81462884	C	T	-0.016497	0.024597	0.502433
rs12298825	chr12	102312230	T	C	-0.00519	0.007752	0.503164
rs4764682	chr12	102316021	A	G	-0.008949	0.013429	0.505154
rs10159426	chr1	63292870	C	G	-0.003906	0.005868	0.505692
rs4663421	chr2	234201700	G	C	-0.007686	0.011594	0.507396
rs2594995	chr3	11369117	G	A	-0.005289	0.008054	0.511376
rs2241617	chr16	87441048	T	C	0.006024	0.009211	0.513139
rs12372610	chr12	132374310	G	A	-0.008802	0.013479	0.513742
rs4764321	chr12	10359086	G	A	-0.007496	0.01154	0.515997
rs2406910	chr5	81308719	C	T	0.004218	0.006564	0.520466
rs10860820	chr12	102313365	G	A	0.005532	0.008648	0.522376
rs11714039	chr3	11365448	G	A	-0.004891	0.00765	0.522609
rs6683423	chr1	63306654	G	A	-0.003727	0.005852	0.524249
rs3804333	chr6	106727215	C	T	0.004621	0.007274	0.525225
rs4273358	chr3	11415160	T	G	0.003805	0.006007	0.526532
rs4764679	chr12	102315925	G	A	-0.008592	0.013655	0.529249
rs2454511	chr3	11489133	C	T	-0.004911	0.007851	0.531647
rs2305686	chr3	11350553	C	T	-0.004785	0.007656	0.531953
rs1470612	chr3	11336966	C	T	-0.004785	0.007665	0.532459
rs9293293	chr5	81515340	T	G	-0.003791	0.006084	0.533236
rs4684790	chr3	11601749	T	C	-0.004928	0.007948	0.535243
rs9830784	chr3	11434605	A	G	-0.004903	0.008028	0.541381
rs2050248	chr1	63338118	A	T	-0.00355	0.005863	0.544869
rs7625184	chr3	11333734	T	C	-0.004574	0.007608	0.547713
rs6758317	chr2	234168951	C	T	0.00429	0.007136	0.547774
rs4247179	chr2	242585616	G	A	-0.004584	0.007657	0.549412
rs4326886	chr12	10367886	C	T	0.006873	0.01155	0.551813
rs6679582	chr1	63296271	T	C	-0.003476	0.005857	0.552871
rs10889383	chr1	63296761	C	T	-0.003473	0.005858	0.553309
rs7300643	chr12	102298761	C	T	0.003693	0.006279	0.556434
rs4377480	chr3	11525500	T	C	-0.004458	0.007604	0.557731
rs4580536	chr3	11422319	A	G	-0.004694	0.00801	0.557867
rs7635838	chr3	11412604	T	C	0.003565	0.006085	0.557979
rs6442260	chr3	11590751	G	A	-0.003603	0.006182	0.560077
rs7621843	chr3	11603229	T	G	-0.004622	0.007983	0.562597
rs7540030	chr1	63249975	A	G	-0.003372	0.005864	0.565253
rs1109524	chr5	81453860	A	G	-0.004204	0.007331	0.566419
rs9647552	chr5	81260346	A	G	-0.010415	0.018183	0.566787
rs7643330	chr3	11442093	A	G	-0.004488	0.007986	0.574139
rs7488085	chr12	132387229	T	C	-0.00752	0.013387	0.574309
rs4663396	chr2	234192251	C	T	0.003988	0.007107	0.574721
rs2443716	chr3	11523670	T	C	0.004191	0.007479	0.575205
rs2443712	chr3	11538063	A	G	0.004122	0.007442	0.579716
rs2373526	chr12	102263914	A	G	0.003278	0.006083	0.59006
rs1428939	chr5	81407693	G	A	0.003127	0.005812	0.59061
rs10512488	chr17	40963904	G	A	0.003954	0.007365	0.591336
rs3827644	chr6	106685195	G	C	0.003872	0.007263	0.59402
rs4764841	chr12	102300677	A	G	-0.005383	0.010102	0.594125
rs7595071	chr2	242574309	A	C	-0.00423	0.007958	0.595069
rs4944804	chr11	72520530	C	A	0.00369	0.006962	0.5961
rs4764327	chr12	10364362	T	C	-0.003397	0.006412	0.596304
rs7978708	chr12	132411904	T	C	0.005211	0.009906	0.598898
rs11111091	chr12	102326532	A	G	-0.003209	0.006101	0.598942
rs1470613	chr3	11347525	G	A	-0.004149	0.007916	0.600178
rs11149841	chr16	75602797	G	T	0.003772	0.007199	0.600309
rs12515069	chr5	81402224	A	G	0.002995	0.005813	0.606469
rs7349536	chr3	11442503	T	C	-0.004114	0.007986	0.606508
rs11886745	chr2	234210329	G	A	-0.00596	0.011572	0.60651
rs2289473	chr2	234182025	C	T	0.005813	0.011418	0.61069
rs13082005	chr3	112270857	G	A	0.003224	0.006352	0.611794
rs12173237	chr5	81505029	G	A	0.005253	0.010432	0.614588
rs2606736	chr3	11400249	C	T	0.003036	0.00604	0.61521
rs2606750	chr3	11372151	T	C	0.003037	0.006077	0.617265
rs17316576	chr1	63303295	G	T	-0.003298	0.0066	0.61727
rs9848960	chr3	11601360	C	T	-0.004014	0.008051	0.618119
rs11128550	chr3	11466828	A	G	-0.00398	0.007989	0.618423
rs921226	chr3	11324794	C	T	-0.003763	0.00768	0.624208
rs3816380	chr3	11381973	A	C	-0.003858	0.007902	0.625363
rs17032039	chr12	102292831	A	G	0.011438	0.023483	0.626232
rs4322502	chr12	10365345	T	C	-0.005377	0.011109	0.628368
rs13435939	chr5	81457986	G	A	-0.004748	0.009898	0.631435
rs6452448	chr5	81487328	G	C	-0.002807	0.005884	0.633385
rs4684780	chr3	11478960	G	A	-0.00379	0.007995	0.635503
rs2252601	chr3	11481234	A	G	-0.003784	0.008011	0.636653
rs11615995	chr12	132396343	C	T	0.003654	0.007743	0.637019
rs3862794	chr11	72538600	T	C	0.00347	0.007376	0.638051
rs11645180	chr16	75613074	C	T	-0.003645	0.007754	0.638321
rs573775	chr6	106764866	G	A	-0.002977	0.006392	0.641435
rs2594992	chr3	11360997	A	C	0.002952	0.006356	0.642306
rs11834419	chr12	10366806	G	A	0.005132	0.011127	0.644621
rs2705554	chr3	112273546	C	T	-0.014496	0.03153	0.645723
rs10860816	chr12	102295903	C	T	0.002869	0.006269	0.647205
rs4764839	chr12	102300347	T	C	-0.004779	0.010561	0.650943
rs2705520	chr3	112269287	A	G	-0.014147	0.031272	0.651019
rs11128547	chr3	11393268	C	T	-0.003403	0.007653	0.656609
rs1485587	chr5	81327042	A	G	-0.002574	0.005812	0.657907
rs2860007	chr5	81356055	T	G	-0.00256	0.005796	0.658735
rs2594966	chr3	11325276	G	A	0.002681	0.006092	0.659846
rs2144956	chr20	33145868	G	A	-0.00366	0.008322	0.660079
rs2705510	chr3	112288393	A	G	-0.013887	0.03161	0.660445
rs12636305	chr3	11418924	T	G	-0.003415	0.007822	0.662432
rs9486306	chr6	106661530	T	G	-0.003663	0.00842	0.663594
rs7974987	chr12	102288465	A	G	0.010149	0.023439	0.665032
rs17245874	chr5	81527262	C	T	-0.003638	0.008417	0.665568
rs10898880	chr11	72525111	C	A	-0.002524	0.005857	0.666557
rs6564267	chr16	75603925	T	G	-0.002752	0.006395	0.667034
rs2595004	chr3	11406721	C	T	-0.003453	0.008088	0.669426
rs6898784	chr5	81264006	C	A	0.006104	0.014386	0.671379
rs9373839	chr6	106655617	T	C	0.003045	0.00729	0.676187
rs9850117	chr3	11571991	C	T	0.003315	0.007983	0.677942
rs7955730	chr12	102308095	C	T	0.002975	0.00726	0.681951
rs11111093	chr12	102327309	T	C	0.003695	0.009169	0.686972
rs1873571	chr3	112259388	T	G	-0.005038	0.012679	0.69113
rs7885	chr12	102317232	C	A	0.008401	0.021454	0.695391
rs17032046	chr12	102300819	C	G	-0.00398	0.010283	0.698741
rs9910698	chr17	40971770	C	T	0.005501	0.014287	0.700233
rs1126205	chr11	72523794	G	T	0.003804	0.0099	0.700795
rs9840982	chr3	11564940	C	A	0.00303	0.007944	0.7029
rs10778155	chr12	102277049	A	G	0.002285	0.006035	0.704955
rs1322178	chr6	106631780	C	T	0.002748	0.007307	0.706881
rs2638037	chr3	112252390	A	G	-0.00476	0.012691	0.707655
rs16859775	chr3	112271140	G	A	0.005978	0.016094	0.71031
rs7486842	chr12	132408430	G	A	0.003704	0.009992	0.710857
rs4326887	chr12	10375888	T	G	0.003687	0.009994	0.712174
rs2803245	chr1	63333210	C	T	-0.002313	0.006355	0.715865
rs2443703	chr3	11564191	G	A	0.002906	0.007994	0.716222
rs2638031	chr3	112287760	T	C	-0.00459	0.012704	0.717891
rs2454509	chr3	11489653	T	C	-0.002848	0.007973	0.720926
rs7720328	chr5	81479430	A	G	0.002662	0.00756	0.724761
rs6058079	chr20	33142873	G	A	-0.002791	0.007996	0.727053
rs7718969	chr5	81510251	T	C	0.002636	0.007578	0.727935
rs8051218	chr16	87436463	T	C	0.005071	0.01472	0.730471
rs324912	chr5	81386756	T	G	0.002361	0.007348	0.747936
rs8059571	chr16	87424654	A	G	-0.001995	0.006209	0.747969
rs6892261	chr5	81324365	T	C	0.00235	0.007345	0.749025
rs13071492	chr3	112264067	A	C	0.005217	0.016426	0.750772
rs9486314	chr6	106734189	C	T	-0.00257	0.008108	0.751258
rs2638022	chr3	112265776	T	C	-0.003957	0.012575	0.753045
rs6663454	chr1	63295372	G	A	-0.002026	0.006562	0.757521
rs12303764	chr12	132399065	T	G	-0.002283	0.007418	0.758313
rs2042395	chr16	87446053	G	A	-0.002245	0.007368	0.760629
rs2880897	chr3	11494544	A	G	0.001815	0.005967	0.761005
rs9826803	chr3	11461863	G	A	0.001844	0.006158	0.764597
rs2442769	chr3	11491086	G	A	-0.002483	0.008398	0.767504
rs4684073	chr3	11557341	A	G	-0.002305	0.007835	0.768629
rs9811482	chr3	11578591	C	T	-0.002199	0.007477	0.768736
rs3734114	chr5	81354389	T	C	0.00203	0.007101	0.774937
rs3736271	chr3	112262957	T	C	0.004685	0.016429	0.775517
rs2176092	chr12	102287370	T	C	-0.001725	0.006128	0.778339
rs10070719	chr5	81555751	A	G	-0.002173	0.008006	0.786077
rs324913	chr5	81388861	T	C	-0.001553	0.005821	0.789586
rs7960780	chr12	102309768	G	A	-0.001652	0.006206	0.790112
rs2281695	chr20	33129164	T	C	-0.002114	0.007997	0.791555
rs9486315	chr6	106744311	T	C	-0.002147	0.008279	0.795384
rs11246867	chr12	132378017	G	A	-0.003424	0.01326	0.796242
rs7736487	chr5	81482168	G	C	0.001941	0.007556	0.797269
rs2131008	chr3	112250419	C	T	-0.003223	0.012592	0.797974
rs16859727	chr3	112254844	A	G	0.00395	0.015598	0.8001
rs9855848	chr3	112251775	C	T	0.001566	0.006202	0.800676
rs756534	chr12	102280255	G	T	0.001535	0.006085	0.800904
rs4764845	chr12	102306436	C	T	0.001838	0.007288	0.800905
rs13183503	chr5	81515885	G	A	-0.004596	0.018523	0.804031
rs6882294	chr5	81386491	C	T	0.001746	0.007077	0.805127
rs7651886	chr3	11572728	C	T	0.0019	0.007883	0.809491
rs10514231	chr5	81307412	C	T	0.001457	0.006094	0.81106
rs2437686	chr3	11588989	A	G	-0.001808	0.00758	0.81141
rs2344826	chr3	11562627	A	G	-0.00227	0.009641	0.81385
rs3732817	chr3	112252532	A	G	0.001473	0.006307	0.815327
rs2606741	chr3	11392426	G	A	0.001739	0.00747	0.81593
rs2195447	chr5	81489088	A	G	0.001743	0.007572	0.817914
rs2596815	chr3	11594930	G	A	0.001745	0.007597	0.818314
rs6947821	chr7	150729212	T	C	-0.001537	0.006731	0.819388
rs11111079	chr12	102298621	G	A	0.001493	0.00655	0.819732
rs3748400	chr16	87445839	C	T	-0.001654	0.007408	0.823305
rs10462376	chr5	81313760	A	T	0.001557	0.007078	0.82589
rs16899359	chr5	81367320	G	A	0.001556	0.007075	0.825911
rs11128551	chr3	11483855	T	G	-0.002573	0.011804	0.827463
rs6870406	chr5	81537176	A	G	-0.001727	0.007997	0.829003
rs6464119	chr7	150717153	T	C	0.001732	0.00803	0.829237
rs2853796	chr7	150703915	G	T	0.001359	0.006357	0.830673
rs16859787	chr3	112274613	A	G	0.003325	0.015635	0.831603
rs743507	chr7	150707488	C	T	0.001718	0.008159	0.833178
rs6709768	chr2	242606036	G	C	-0.001669	0.007955	0.833788
rs6059908	chr20	33132159	T	C	-0.001617	0.007928	0.83833
rs4682110	chr3	112253756	G	A	0.001202	0.005965	0.840352
rs7305951	chr12	102294501	C	T	0.001151	0.005875	0.844637
rs4703863	chr5	81276023	C	A	0.001168	0.006015	0.846057
rs958935	chr3	112270412	A	G	0.003008	0.015607	0.847149
rs7975309	chr12	102288481	G	A	0.001129	0.005882	0.847829
rs2454512	chr3	11487506	T	C	-0.001574	0.008299	0.849551
rs13164890	chr5	81372044	A	G	0.001132	0.006006	0.850539
rs4622329	chr12	102321935	G	A	-0.001208	0.006442	0.851242
rs743506	chr7	150706915	G	A	0.001272	0.007291	0.861497
rs10078736	chr5	81369089	A	G	0.001031	0.006002	0.863551
rs6059919	chr20	33151545	G	T	0.001402	0.008222	0.864627
rs12186760	chr5	81389450	C	T	0.001205	0.007075	0.864708
rs2454513	chr3	11549596	C	T	-0.001347	0.008017	0.866517
rs2443701	chr3	11588773	C	T	-0.001258	0.007594	0.868464
rs1109846	chr5	81490277	A	C	0.001291	0.007807	0.868589
rs7954630	chr12	102290154	G	A	-0.001	0.00612	0.87016
rs4703535	chr5	81438144	T	A	0.000903	0.006013	0.880626
rs7306175	chr12	102294618	C	A	-0.000907	0.006078	0.881344
rs2606738	chr3	11396562	T	C	0.000862	0.006429	0.893299
rs2454502	chr3	11499331	T	C	-0.001077	0.008228	0.895815
rs2407065	chr5	81475723	T	C	0.001019	0.007821	0.89636
rs6792947	chr3	112272911	A	C	0.001492	0.011754	0.898967
rs6059916	chr20	33148861	T	G	0.001036	0.008233	0.899843
rs3923716	chr12	132412260	C	A	0.001272	0.010312	0.901778
rs28365853	chr3	112281131	C	T	0.001854	0.015722	0.906104
rs3918227	chr7	150700946	C	A	-0.001241	0.010671	0.907427
rs2594972	chr3	11397417	A	G	-0.000708	0.006165	0.908529
rs10860812	chr12	102288370	G	A	-0.000622	0.006087	0.918532
rs1050863	chr16	87440895	G	A	-0.000552	0.006171	0.928674
rs17123828	chr1	63247451	C	T	0.000706	0.008831	0.9363
rs1560207	chr5	81548653	T	C	-0.000567	0.007742	0.941583
rs4684787	chr3	11579865	C	T	-0.000427	0.006469	0.947342
rs9386514	chr6	106636902	T	C	0.000494	0.007568	0.947908
rs10898881	chr11	72527018	A	G	-0.000377	0.005875	0.948859
rs2355380	chr6	106781896	G	T	0.000387	0.006246	0.950545
rs2442793	chr3	11547695	T	C	-0.00069	0.012002	0.954161
rs2594980	chr3	11381387	C	T	-0.000424	0.007556	0.955239
rs2303922	chr7	150725722	A	C	-0.000319	0.006193	0.958846
rs1050847	chr16	87443734	C	T	-0.000262	0.006185	0.966188
rs6437273	chr2	242589861	C	T	-0.00015	0.007616	0.98432
rs2244617	chr3	11503097	T	C	-5.8e-05	0.008327	0.994433

## Sheet: HDL_MA_ATG_SNPs
SNP	chr	position	reference_allele	other_allele	beta	se	p.value
rs7635838	chr3	11412604	T	C	0.037111	0.006175	1.91e-09
rs2447607	chr3	11552027	C	T	0.038467	0.006447	2.49e-09
rs4273358	chr3	11415160	T	G	0.034536	0.006098	1.52e-08
rs4684782	chr3	11518755	T	C	0.034761	0.006146	1.59e-08
rs2594972	chr3	11397417	A	G	0.03517	0.006233	1.72e-08
rs9874535	chr3	11463730	A	G	0.034196	0.006087	1.98e-08
rs9826803	chr3	11461863	G	A	0.034992	0.006241	2.11e-08
rs4684775	chr3	11436413	A	G	0.035439	0.006333	2.25e-08
rs4684072	chr3	11514860	A	G	0.035683	0.006384	2.34e-08
rs9310383	chr3	11491305	C	T	0.034029	0.006094	2.41e-08
rs9870881	chr3	11447082	A	G	0.033906	0.006089	2.63e-08
rs6792718	chr3	11434380	A	G	0.033859	0.006095	2.84e-08
rs2606736	chr3	11400249	C	T	0.033722	0.00612	3.67e-08
rs9310379	chr3	11434143	T	C	0.034702	0.006338	4.46e-08
rs2606750	chr3	11372151	T	C	0.033725	0.006162	4.52e-08
rs2594966	chr3	11325276	G	A	0.033757	0.006171	4.59e-08
rs2606738	chr3	11396562	T	C	0.0356	0.006529	5.08e-08
rs346071	chr3	11305584	A	T	0.033692	0.006542	2.65e-07
rs367745	chr3	11309274	T	C	0.033657	0.006566	3.02e-07
rs2880897	chr3	11494544	A	G	0.030164	0.006049	6.26e-07
rs6442260	chr3	11590751	G	A	-0.030984	0.006262	7.64e-07
rs34621655	chr3	11530121	T	C	0.030415	0.006231	1.07e-06
rs4684065	chr3	11376559	A	C	-0.035735	0.007707	3.59e-06
rs7625184	chr3	11333734	T	C	-0.035688	0.007706	3.69e-06
rs11714039	chr3	11365448	G	A	-0.03573	0.007743	4.01e-06
rs7621218	chr3	11442013	C	T	-0.035307	0.007667	4.18e-06
rs2305686	chr3	11350553	C	T	-0.035683	0.007755	4.27e-06
rs921226	chr3	11324794	C	T	-0.035726	0.007773	4.37e-06
rs1470612	chr3	11336966	C	T	-0.035481	0.007759	4.89e-06
rs11128547	chr3	11393268	C	T	-0.035223	0.007751	5.6e-06
rs17034661	chr3	11602131	G	A	-0.035855	0.007941	6.42e-06
rs4684073	chr3	11557341	A	G	-0.035515	0.007932	7.66e-06
rs4684774	chr3	11426086	T	C	-0.034225	0.007653	7.86e-06
rs4377480	chr3	11525500	T	C	-0.034179	0.007702	9.22e-06
rs1470613	chr3	11347525	G	A	-0.035179	0.008031	1.2e-05
rs3816380	chr3	11381973	A	C	-0.034881	0.008021	1.39e-05
rs12636305	chr3	11418924	T	G	-0.03418	0.007926	1.63e-05
rs9818393	chr3	11509668	C	T	0.028791	0.006755	2.05e-05
rs6791877	chr3	11474354	A	G	-0.033682	0.007928	2.18e-05
rs3732941	chr3	11304575	A	G	-0.036246	0.008707	3.18e-05
rs2454511	chr3	11489133	C	T	-0.032613	0.007958	4.21e-05
rs2454510	chr3	11489339	C	T	-0.027477	0.007157	0.000125
rs6088520	chr20	33132364	C	T	0.022857	0.006031	0.000152
rs4684787	chr3	11579865	C	T	0.024096	0.006551	0.000237
rs6088527	chr20	33155841	C	T	0.021744	0.005961	0.000266
rs6087600	chr20	33157217	T	C	0.021611	0.005961	0.000291
rs6059918	chr20	33150503	C	T	0.021313	0.005963	0.000354
rs2454505	chr3	11497325	T	C	-0.025685	0.007364	0.00049
rs6059909	chr20	33139691	C	A	0.020065	0.00596	0.000765
rs2594992	chr3	11360997	A	C	0.021674	0.006472	0.000816
rs346078	chr3	11327840	G	C	0.020037	0.006254	0.001363
rs6059919	chr20	33151545	G	T	0.02542	0.008319	0.002256
rs6088521	chr20	33133184	A	C	0.018728	0.006199	0.00253
rs6059916	chr20	33148861	T	G	0.025085	0.008323	0.002588
rs2606741	chr3	11392426	G	A	0.022013	0.007569	0.003647
rs2442781	chr3	11483769	G	A	0.02119	0.007632	0.005507
rs6058079	chr20	33142873	G	A	0.022334	0.008082	0.005737
rs41530551	chr11	46465394	T	C	-0.065692	0.023926	0.006054
rs1375204	chr3	11387716	C	G	-0.037019	0.013567	0.006376
rs9840982	chr3	11564940	C	A	-0.021727	0.008013	0.006716
rs1109524	chr5	81453860	A	G	-0.019926	0.007465	0.007617
rs756534	chr12	102280255	G	T	0.016409	0.006179	0.007935
rs2443716	chr3	11523670	T	C	0.019729	0.007569	0.009161
rs9832407	chr3	11605373	A	G	-0.021878	0.008416	0.009349
rs2595004	chr3	11406721	C	T	0.021032	0.008173	0.010093
rs4684780	chr3	11478960	G	A	0.020742	0.008072	0.010205
rs2454512	chr3	11487506	T	C	0.02155	0.008436	0.010655
rs2373526	chr12	102263914	A	G	0.015683	0.006187	0.011262
rs7651886	chr3	11572728	C	T	-0.020094	0.007952	0.011522
rs13164890	chr5	81372044	A	G	-0.015265	0.006095	0.012284
rs346081	chr3	11329085	A	G	0.020332	0.008151	0.012636
rs2252601	chr3	11481234	A	G	0.019973	0.008094	0.013619
rs11128550	chr3	11466828	A	G	0.019912	0.008077	0.013716
rs2454509	chr3	11489653	T	C	0.019837	0.008051	0.013764
rs2454502	chr3	11499331	T	C	0.020604	0.008367	0.013813
rs4703863	chr5	81276023	C	A	-0.015033	0.006109	0.013885
rs10778155	chr12	102277049	A	G	0.015104	0.00614	0.013923
rs2594995	chr3	11369117	G	A	0.020019	0.008139	0.013933
rs2595002	chr3	11373700	G	A	0.019904	0.008125	0.014312
rs4580536	chr3	11422319	A	G	0.019781	0.008087	0.014468
rs10860821	chr12	102319781	A	G	-0.017012	0.006983	0.014867
rs2244617	chr3	11503097	T	C	0.02056	0.008455	0.015044
rs11111091	chr12	102326532	A	G	-0.015073	0.00621	0.015237
rs7643330	chr3	11442093	A	G	0.019593	0.008076	0.015286
rs7349536	chr3	11442503	T	C	0.019543	0.008076	0.015547
rs10078736	chr5	81369089	A	G	-0.014686	0.006093	0.015955
rs2594989	chr3	11316143	C	T	0.019577	0.008169	0.01658
rs2443712	chr3	11538063	A	G	0.017956	0.007531	0.01713
rs178957	chr5	81416305	A	G	0.018374	0.007718	0.017304
rs2144956	chr20	33145868	G	A	0.02005	0.008462	0.017845
rs9830784	chr3	11434605	A	G	0.019184	0.00811	0.018028
rs1835112	chr5	81407916	T	G	-0.017886	0.007636	0.019185
rs2594980	chr3	11381387	C	T	0.017907	0.007656	0.019367
rs9861286	chr3	11568144	G	A	-0.01833	0.007859	0.019702
rs4703535	chr5	81438144	T	A	-0.014074	0.006098	0.021022
rs10468346	chr16	75593083	A	G	-0.027173	0.011905	0.022484
rs13175212	chr5	81532622	A	G	-0.013516	0.005933	0.022733
rs2195448	chr5	81541238	C	T	0.013438	0.005936	0.023602
rs1046593	chr3	11596402	C	T	-0.019525	0.008643	0.023894
rs2454513	chr3	11549596	C	T	0.018251	0.008084	0.023979
rs2442794	chr3	11551001	A	G	0.018353	0.00813	0.024
rs2291487	chr11	46456344	C	T	0.019266	0.008557	0.024376
rs6539014	chr12	102277782	A	G	0.014078	0.006254	0.02441
rs7733620	chr5	81534652	C	T	0.013346	0.005934	0.024521
rs11038913	chr11	46559730	T	C	0.024649	0.011014	0.025237
rs4684790	chr3	11601749	T	C	-0.018013	0.008091	0.026015
rs11741569	chr5	81325910	C	G	0.021444	0.009771	0.028202
rs4764845	chr12	102306436	C	T	0.015957	0.007366	0.030306
rs2442769	chr3	11491086	G	A	0.018394	0.008494	0.030365
rs11740648	chr5	81351820	T	C	0.021145	0.009793	0.030859
rs12283172	chr11	46442526	C	T	0.018403	0.008553	0.031451
rs12459941	chr19	10666112	G	A	0.017808	0.008315	0.032243
rs9848960	chr3	11601360	C	T	-0.017223	0.008101	0.03353
rs9850117	chr3	11571991	C	T	-0.017046	0.008059	0.034435
rs1864183	chr5	81549216	C	T	-0.012524	0.005947	0.035225
rs12574668	chr11	46422686	C	A	0.017849	0.008494	0.035633
rs11038910	chr11	46543524	C	T	0.015292	0.007278	0.035658
rs10952299	chr7	150730220	G	A	-0.016184	0.007762	0.037072
rs7481312	chr11	46596674	C	T	0.017757	0.008533	0.037461
rs8051218	chr16	87436463	T	C	0.030939	0.014936	0.038335
rs6452449	chr5	81536275	T	C	0.01228	0.005936	0.038592
rs2171668	chr11	46466828	A	C	0.017503	0.008485	0.039138
rs10823	chr12	102317141	C	T	0.01785	0.008654	0.039163
rs2902858	chr11	46524013	T	C	0.017446	0.00849	0.0399
rs12654645	chr5	81538528	C	T	-0.012201	0.005938	0.039931
rs2443703	chr3	11564191	G	A	-0.016558	0.008066	0.040109
rs10160701	chr11	46551918	C	T	0.017377	0.008489	0.040688
rs11743436	chr5	81539674	G	A	0.012136	0.005936	0.040931
rs7130141	chr11	46499874	C	T	0.01729	0.008485	0.041584
rs7955730	chr12	102308095	C	T	0.015002	0.007375	0.041947
rs2115467	chr5	81551477	A	G	-0.012058	0.005935	0.042214
rs7125907	chr11	46622392	C	T	0.017402	0.008568	0.042261
rs9811482	chr3	11578591	C	T	-0.015313	0.007562	0.042871
rs9308349	chr16	87434125	T	G	-0.046347	0.022889	0.042898
rs10860820	chr12	102313365	G	A	0.017747	0.008776	0.043169
rs2303922	chr7	150725722	A	C	-0.012671	0.006287	0.043873
rs11819869	chr11	46560680	C	T	0.01712	0.008495	0.043883
rs7135515	chr12	102315746	G	T	0.017431	0.008686	0.044789
rs6059908	chr20	33132159	T	C	0.016206	0.008082	0.044956
rs4322502	chr12	10365345	T	C	-0.022506	0.011234	0.045145
rs7621843	chr3	11603229	T	G	-0.015981	0.008056	0.047311
rs6947821	chr7	150729212	T	C	-0.013459	0.006817	0.048361
rs6895884	chr5	81522105	C	T	-0.015303	0.007885	0.052289
rs1982074	chr19	10668673	A	G	0.016639	0.00861	0.053319
rs3763486	chr7	150723265	T	C	0.015272	0.007915	0.053692
rs11834419	chr12	10366806	G	A	0.021689	0.011244	0.053753
rs2305295	chr3	11596302	T	C	-0.013374	0.006948	0.054258
rs4326886	chr12	10367886	C	T	0.022524	0.01173	0.054859
rs8113274	chr19	10666380	T	A	-0.013956	0.007273	0.055006
rs2437685	chr3	11593013	C	T	-0.015367	0.008038	0.0559
rs4764321	chr12	10359086	G	A	-0.022403	0.011723	0.056009
rs4764678	chr12	102315592	G	A	0.015837	0.008293	0.056192
rs324913	chr5	81388861	T	C	0.011223	0.005922	0.058088
rs11149841	chr16	75602797	G	T	0.013776	0.007297	0.059069
rs2289473	chr2	234182025	C	T	0.021495	0.011616	0.064248
rs17245188	chr5	81469082	G	T	0.013175	0.007126	0.064505
rs10068160	chr5	81466075	C	A	-0.013111	0.007108	0.06512
rs4703870	chr5	81492643	G	A	-0.013057	0.00711	0.066323
rs10845065	chr12	10356914	C	A	-0.015541	0.008469	0.0665
rs2407064	chr5	81457358	C	A	-0.012997	0.007117	0.067836
rs9903	chr16	87437107	G	A	-0.017331	0.009572	0.070208
rs10860812	chr12	102288370	G	A	0.011136	0.006183	0.071686
rs891159	chr5	81491087	G	A	-0.012762	0.007118	0.073009
rs324914	chr5	81389950	T	C	0.012601	0.007079	0.075061
rs7600642	chr2	242597318	G	C	-0.01508	0.008476	0.075217
rs17243791	chr5	81322547	A	G	0.012562	0.007068	0.075532
rs10845066	chr12	10356932	T	G	-0.014398	0.008112	0.075917
rs7733122	chr5	81351443	C	T	0.01252	0.007069	0.076557
rs1019806	chr5	81551659	G	A	-0.012556	0.007106	0.077252
rs12108833	chr5	81371755	A	G	0.012483	0.00707	0.07745
rs7617620	chr3	11600563	C	T	-0.011916	0.006749	0.077484
rs26532	chr5	115173678	C	A	-0.013637	0.007735	0.077902
rs4663396	chr2	234192251	C	T	0.012709	0.007224	0.078542
rs6944935	chr7	150726920	C	G	-0.011734	0.0067	0.079859
rs1428940	chr5	81447995	A	G	0.01237	0.007088	0.080941
rs1543911	chr5	81504841	C	T	-0.012374	0.007115	0.08202
rs2241617	chr16	87441048	T	C	-0.016295	0.009381	0.082381
rs2596815	chr3	11594930	G	A	0.01323	0.00767	0.084541
rs7932866	chr11	46548094	A	G	0.014551	0.008459	0.085429
rs7306175	chr12	102294618	C	A	0.010604	0.006178	0.086074
rs2281695	chr20	33129164	T	C	0.013946	0.008155	0.087254
rs6452448	chr5	81487328	G	C	0.01019	0.005964	0.087497
rs7960780	chr12	102309768	G	A	0.010768	0.006309	0.08788
rs2437686	chr3	11588989	A	G	-0.012964	0.007655	0.090372
rs4703879	chr5	81553815	A	G	-0.012042	0.007119	0.090732
rs2293079	chr2	220100787	C	T	-0.016883	0.009983	0.090801
rs2424994	chr20	33132917	C	T	-0.014196	0.008407	0.091288
rs6511703	chr19	10666450	T	C	-0.012492	0.007413	0.091969
rs17245874	chr5	81527262	C	T	-0.014402	0.008567	0.092744
rs10772239	chr12	10356774	A	G	-0.013371	0.00819	0.102523
rs4371270	chr19	10651171	G	A	0.013948	0.00856	0.103217
rs490010	chr6	106740458	A	G	0.009902	0.006125	0.10596
rs9293293	chr5	81515340	T	G	0.009854	0.006187	0.111196
rs2443701	chr3	11588773	C	T	-0.01206	0.007655	0.115141
rs9855986	chr3	11597277	G	A	-0.03567	0.02285	0.118501
rs10036319	chr5	81388879	C	T	-0.018902	0.01215	0.119771
rs484621	chr6	106734408	T	C	0.009534	0.006131	0.119938
rs2897554	chr5	81276241	G	A	-0.010184	0.006621	0.123983
rs6758317	chr2	234168951	C	T	0.011093	0.007258	0.12643
rs2406909	chr5	81276087	T	C	-0.010106	0.006614	0.126505
rs2406910	chr5	81308719	C	T	-0.009872	0.006607	0.135087
rs6088519	chr20	33132191	C	T	-0.010143	0.006795	0.135502
rs6088525	chr20	33141272	T	C	-0.009386	0.006296	0.13598
rs13307588	chr7	150720902	A	G	0.020301	0.013665	0.137364
rs3087689	chr19	10664632	A	G	-0.009902	0.006676	0.137987
rs1472001	chr11	46484685	G	A	0.012093	0.008207	0.140596
rs12272795	chr11	46544072	A	G	0.012068	0.008198	0.141017
rs4764850	chr12	102322903	A	G	-0.009408	0.006395	0.141228
rs1489192	chr11	46509344	T	C	0.01202	0.008183	0.141845
rs6888977	chr5	81533735	C	T	-0.010849	0.007391	0.142112
rs16938506	chr11	46454313	A	C	0.011922	0.008154	0.143684
rs10514231	chr5	81307412	C	T	-0.009027	0.006195	0.145058
rs11038914	chr11	46561301	C	T	0.011829	0.008138	0.146056
rs6875409	chr5	81297077	A	G	0.010672	0.007349	0.146472
rs6884232	chr5	81550043	G	A	-0.010712	0.007392	0.147266
rs6539020	chr12	102308190	G	A	0.015876	0.010965	0.147659
rs10192702	chr2	234206750	A	C	-0.00894	0.006175	0.147679
rs1045100	chr2	234203597	T	C	-0.008873	0.006172	0.150527
rs2864076	chr11	46460038	C	T	0.011675	0.008151	0.152062
rs12578042	chr11	46515004	C	G	0.01168	0.008169	0.152776
rs3745255	chr19	10668452	A	G	0.008817	0.006184	0.153926
rs11038919	chr11	46585781	A	G	0.011625	0.008198	0.156168
rs2241615	chr16	87446368	C	T	-0.013371	0.009447	0.156957
rs1560688	chr19	10666668	A	G	0.008721	0.006177	0.157981
rs2241880	chr2	234183368	A	G	-0.008691	0.006163	0.158471
rs12573978	chr11	46578400	A	G	0.011519	0.008193	0.159737
rs2289472	chr2	234182240	C	T	-0.008722	0.006267	0.16396
rs12994997	chr2	234173503	G	A	-0.008554	0.006151	0.164324
rs892084	chr19	10669032	T	C	0.008672	0.006239	0.164538
rs2241879	chr2	234183468	G	A	-0.008708	0.00627	0.16487
rs7305951	chr12	102294501	C	T	0.008251	0.005954	0.16581
rs7975309	chr12	102288481	G	A	0.008243	0.005962	0.166747
rs3828309	chr2	234180410	A	G	-0.008475	0.006158	0.168732
rs17787739	chr11	46452263	G	A	0.024223	0.017657	0.170085
rs3802888	chr11	46515902	A	G	0.011176	0.00815	0.170263
rs13391356	chr2	234170369	T	C	-0.008511	0.006216	0.170949
rs11038897	chr11	46470827	C	T	0.011115	0.008148	0.17251
rs2289474	chr2	234181848	C	T	-0.008441	0.006218	0.1746
rs13009506	chr2	234175706	G	T	-0.008322	0.006151	0.176086
rs2360750	chr19	10656442	G	C	0.008367	0.006186	0.176137
rs10210302	chr2	234158839	C	T	-0.008326	0.006174	0.17749
rs7487166	chr12	132399243	A	G	0.011409	0.008493	0.179135
rs1485587	chr5	81327042	A	G	0.007916	0.005911	0.180503
rs803362	chr6	106775896	A	G	0.008158	0.00614	0.183921
rs4622329	chr12	102321935	G	A	0.008675	0.006544	0.184951
rs510432	chr6	106774030	T	C	0.0081	0.006145	0.187414
rs3792108	chr2	234184952	T	C	-0.008095	0.00616	0.188783
rs3088051	chr12	132407008	T	C	0.009877	0.007524	0.189255
rs2860007	chr5	81356055	T	G	0.007733	0.005898	0.189762
rs7127529	chr11	46582072	A	C	0.010626	0.008144	0.191955
rs3792106	chr2	234190740	T	C	-0.008132	0.006242	0.192657
rs17536147	chr3	11559102	G	C	0.018885	0.014528	0.193623
rs222835	chr17	7134129	A	G	0.007863	0.006088	0.196473
rs6752107	chr2	234161448	G	A	-0.007963	0.006175	0.19719
rs6431654	chr2	234161769	C	T	-0.007953	0.006172	0.197589
rs2176092	chr12	102287370	T	C	0.008015	0.006226	0.197946
rs9398071	chr6	106627910	C	T	-0.009752	0.00766	0.202962
rs7954630	chr12	102290154	G	A	0.007886	0.006216	0.204567
rs8059571	chr16	87424654	A	G	-0.008013	0.00632	0.204799
rs12515069	chr5	81402224	A	G	-0.00743	0.005908	0.208519
rs4303283	chr12	102321792	C	A	-0.009888	0.007895	0.210388
rs6898784	chr5	81264006	C	A	-0.018287	0.014614	0.21077
rs2763219	chr6	106745161	A	G	0.007585	0.006114	0.214713
rs1428939	chr5	81407693	G	A	-0.007295	0.005907	0.216791
rs11616018	chr12	132396603	C	T	0.010067	0.008226	0.221028
rs7133672	chr12	132383626	A	G	-0.009984	0.008241	0.225658
rs3792109	chr2	234184417	G	A	-0.007497	0.006192	0.225958
rs9647552	chr5	81260346	A	G	-0.022205	0.01856	0.231511
rs2373929	chr7	150714812	G	A	0.007879	0.006593	0.232031
rs13435939	chr5	81457986	G	A	-0.011732	0.010037	0.242439
rs7519205	chr1	63290128	G	A	-0.007433	0.006375	0.243582
rs11128549	chr3	11422678	T	C	-0.020023	0.017313	0.247452
rs13183503	chr5	81515885	G	A	-0.021633	0.018788	0.249534
rs7953348	chr12	132384831	C	T	0.009183	0.008001	0.25107
rs7488085	chr12	132387229	T	C	-0.01537	0.013448	0.253047
rs547738	chr6	106738723	G	A	0.006686	0.005893	0.25653
rs597443	chr6	106769642	T	C	0.006678	0.005898	0.257487
rs2407065	chr5	81475723	T	C	-0.008964	0.00796	0.260098
rs1109846	chr5	81490277	A	C	-0.008881	0.007958	0.264421
rs12372610	chr12	132374310	G	A	-0.015002	0.013544	0.267997
rs671116	chr6	106760597	A	G	0.006721	0.006094	0.270075
rs524428	chr6	106729588	T	C	0.006435	0.005891	0.274674
rs4964945	chr12	132374349	G	C	0.008926	0.008227	0.277893
rs1475270	chr6	106687379	A	G	0.006389	0.005906	0.279326
rs4964879	chr12	132400309	G	A	-0.010396	0.009647	0.281172
rs3851210	chr6	106718522	C	T	0.013496	0.012575	0.283156
rs665791	chr6	106674850	G	A	0.006259	0.005902	0.28891
rs11208035	chr1	63274538	T	C	-0.006508	0.00626	0.298494
rs17032039	chr12	102292831	A	G	0.024654	0.023802	0.300276
rs1428938	chr5	81388952	A	G	-0.006107	0.005915	0.301891
rs6891113	chr5	81393118	A	G	-0.006098	0.005914	0.302462
rs7936074	chr11	72542687	T	C	-0.04637	0.045187	0.304787
rs12298720	chr12	102318856	A	G	0.009539	0.009376	0.308986
rs7949371	chr11	46522304	C	T	0.007108	0.006991	0.309305
rs11208037	chr1	63283516	A	G	-0.006164	0.006068	0.309662
rs2299863	chr6	106667806	T	G	0.0102	0.010042	0.309738
rs4764680	chr12	102315965	A	G	-0.013864	0.013665	0.310297
rs12654884	chr5	81408729	C	G	-0.005991	0.005909	0.310629
rs980304	chr16	87426667	G	A	-0.006445	0.006409	0.314587
rs10493327	chr1	63303845	C	T	-0.006051	0.006022	0.314983
rs17032069	chr12	102315760	G	T	-0.013675	0.013673	0.317249
rs6587990	chr1	63272459	T	A	-0.006012	0.006013	0.317349
rs4764682	chr12	102316021	A	G	-0.013622	0.013665	0.318813
rs7300643	chr12	102298761	C	T	0.006361	0.006389	0.319378
rs4764679	chr12	102315925	G	A	-0.013776	0.013884	0.321061
rs6686232	chr1	63277097	C	T	-0.005964	0.006015	0.32143
rs3211074	chr1	63330217	G	A	-0.006209	0.006262	0.321454
rs3737893	chr1	63307384	T	C	-0.005956	0.006017	0.322304
rs17196997	chr11	46449042	C	A	0.025542	0.025996	0.325835
rs4663421	chr2	234201700	G	C	0.011532	0.011761	0.326812
rs9386514	chr6	106636902	T	C	0.007527	0.007688	0.327499
rs6564267	chr16	75603925	T	G	0.006261	0.006498	0.335298
rs12652358	chr5	81559412	C	T	-0.005773	0.006001	0.336089
rs10860816	chr12	102295903	C	T	0.006118	0.006376	0.337237
rs1981067	chr1	63322743	C	T	-0.005767	0.006016	0.337694
rs7513520	chr1	63288932	C	T	-0.005774	0.006049	0.339759
rs4944804	chr11	72520530	C	A	-0.006709	0.007082	0.343417
rs11246867	chr12	132378017	G	A	-0.012575	0.013372	0.347034
rs3802890	chr11	46534546	A	G	0.006546	0.006963	0.347159
rs2195447	chr5	81489088	A	G	-0.007164	0.007681	0.350944
rs2366820	chr1	63283920	C	T	-0.005606	0.006013	0.351177
rs12984043	chr19	10672493	C	T	0.005693	0.006125	0.352677
rs7925678	chr11	46570859	A	G	0.006479	0.006974	0.352866
rs11111079	chr12	102298621	G	A	0.006101	0.006658	0.359477
rs7248036	chr19	10648933	C	T	0.005604	0.006125	0.36017
rs12128286	chr1	63332195	A	C	-0.005506	0.006023	0.360637
rs10845073	chr12	10364306	T	C	0.009774	0.010871	0.368624
rs10799	chr2	220084938	C	T	-0.006658	0.007421	0.369602
rs9989854	chr2	220086280	C	T	-0.010093	0.011264	0.370249
rs13168323	chr5	81330536	G	T	-0.005327	0.005959	0.371359
rs633724	chr6	106734040	C	T	0.005436	0.006089	0.371983
rs6587997	chr1	63338186	T	G	-0.005367	0.006022	0.372757
rs10902472	chr12	132387558	C	T	-0.011707	0.013147	0.373198
rs12756081	chr1	63337334	G	A	-0.005345	0.006016	0.37431
rs12526668	chr6	106767627	C	T	0.00995	0.011249	0.376397
rs1134574	chr12	132382001	A	G	-0.010833	0.012268	0.377212
rs7736487	chr5	81482168	G	C	-0.00677	0.007671	0.37754
rs13071492	chr3	112264067	A	C	-0.014652	0.016644	0.378685
rs2406911	chr5	81312256	A	G	-0.005852	0.006648	0.378694
rs908196	chr2	220088248	A	G	-0.009834	0.011235	0.38138
rs17787804	chr11	46506885	C	T	0.006074	0.00699	0.38491
rs4911429	chr20	33133553	G	A	-0.005686	0.006554	0.385642
rs7539616	chr1	63283005	C	T	-0.006474	0.007498	0.387935
rs1109866	chr2	220083279	C	T	-0.009675	0.011326	0.392971
rs4663402	chr2	234193663	A	T	0.01007	0.011795	0.393227
rs9293290	chr5	81474225	A	T	-0.005112	0.006017	0.395537
rs7885	chr12	102317232	C	A	0.01835	0.021736	0.39855
rs4764327	chr12	10364362	T	C	-0.00546	0.006519	0.4023
rs12197000	chr6	106778072	A	C	-0.004944	0.005904	0.402344
rs4764839	chr12	102300347	T	C	0.008958	0.010719	0.403342
rs1050847	chr16	87443734	C	T	0.005228	0.006294	0.406207
rs9373846	chr6	106778384	A	G	0.006178	0.007442	0.40645
rs10065463	chr5	81500280	C	T	-0.00497	0.006024	0.409324
rs11689596	chr2	220093423	T	G	-0.009205	0.011237	0.412673
rs4567973	chr2	242593114	A	G	-0.010138	0.012384	0.412989
rs10860806	chr12	102270485	C	T	0.008763	0.010716	0.41349
rs7718969	chr5	81510251	T	C	-0.00625	0.007697	0.416801
rs6683423	chr1	63306654	G	A	-0.004797	0.005925	0.418106
rs6679582	chr1	63296271	T	C	-0.004798	0.00593	0.418449
rs7720328	chr5	81479430	A	G	-0.006206	0.00768	0.419034
rs12212740	chr6	106749308	G	A	0.008457	0.010466	0.419065
rs7540030	chr1	63249975	A	G	-0.004747	0.005933	0.423637
rs10159426	chr1	63292870	C	G	-0.004746	0.005937	0.424077
rs1333733	chr1	63322561	A	G	-0.004721	0.005933	0.426195
rs7974987	chr12	102288465	A	G	0.018868	0.023756	0.42707
rs4703537	chr5	81480371	C	T	-0.004775	0.006032	0.428595
rs3736271	chr3	112262957	T	C	-0.013174	0.016644	0.428647
rs10860808	chr12	102272659	G	A	0.008451	0.010715	0.430258
rs10889383	chr1	63296761	C	T	-0.004643	0.005927	0.433414
rs11645180	chr16	75613074	C	T	0.006173	0.007891	0.434065
rs7630417	chr3	11530752	T	C	-0.013789	0.017655	0.434789
rs10044824	chr5	81551027	C	A	-0.004649	0.005979	0.436805
rs4703876	chr5	81547518	C	T	-0.004636	0.005978	0.438074
rs891512	chr7	150708089	A	G	0.006401	0.008307	0.441006
rs6891230	chr5	81545939	C	T	-0.004604	0.005976	0.441068
rs7486842	chr12	132408430	G	A	-0.007739	0.010059	0.441682
rs17032046	chr12	102300819	C	G	0.00801	0.010412	0.441767
rs2406905	chr5	81260121	T	G	-0.00464	0.006034	0.441884
rs10036937	chr5	81555167	C	G	-0.004573	0.00598	0.444397
rs2276635	chr2	220087441	T	C	0.010117	0.013294	0.446651
rs7978708	chr12	132411904	T	C	-0.007529	0.009965	0.449972
rs3731885	chr2	220084469	G	A	0.018524	0.024849	0.45599
rs6759896	chr2	234210972	G	A	-0.004653	0.006291	0.459531
rs4764841	chr12	102300677	A	G	0.007553	0.010222	0.459991
rs11545166	chr19	10671894	T	G	-0.012018	0.016358	0.462541
rs2050248	chr1	63338118	A	T	-0.00434	0.005931	0.464304
rs26536	chr5	115176589	A	G	-0.004466	0.006114	0.465132
rs13432541	chr2	234152509	G	A	0.008907	0.012212	0.465776
rs2355380	chr6	106781896	G	T	-0.004615	0.006335	0.466313
rs2853796	chr7	150703915	G	T	0.004632	0.006467	0.473879
rs3918227	chr7	150700946	C	A	-0.007719	0.01079	0.47437
rs1864182	chr5	81549240	C	A	-0.004134	0.006003	0.491071
rs3755047	chr2	220084864	G	A	0.016749	0.024851	0.500334
rs4945745	chr6	106629713	T	A	0.007683	0.011401	0.500431
rs11886745	chr2	234210329	G	A	0.00783	0.011755	0.505368
rs6792947	chr3	112272911	A	C	0.007933	0.011921	0.505774
rs11656323	chr17	7145117	T	C	-0.010451	0.015753	0.507063
rs6437273	chr2	242589861	C	T	-0.005123	0.007727	0.507362
rs573775	chr6	106764866	G	A	0.004275	0.00648	0.509488
rs1050863	chr16	87440895	G	A	0.004141	0.006281	0.509723
rs4148844	chr7	150730999	G	A	0.010245	0.015543	0.509841
rs1766208	chr6	106753449	C	T	0.005395	0.008245	0.512922
rs2638031	chr3	112287760	T	C	-0.008401	0.012895	0.514782
rs2385397	chr2	220087796	A	C	0.008392	0.013255	0.526679
rs4326887	chr12	10375888	T	G	-0.006323	0.010126	0.532379
rs222852	chr17	7140606	A	G	-0.003692	0.006058	0.542197
rs7705442	chr5	115168666	A	C	-0.007196	0.011854	0.543832
rs2638022	chr3	112265776	T	C	-0.007662	0.012774	0.548666
rs11128551	chr3	11483855	T	G	0.00718	0.012037	0.550887
rs7727483	chr5	81415071	G	A	-0.003829	0.00643	0.551478
rs2299860	chr6	106665523	T	C	0.007033	0.011847	0.552733
rs1873571	chr3	112259388	T	G	-0.007608	0.012862	0.554176
rs3804332	chr6	106703618	T	C	0.006902	0.011792	0.558373
rs6663454	chr1	63295372	G	A	0.003795	0.00662	0.566508
rs12526431	chr6	106697392	C	T	0.006661	0.011789	0.572056
rs17034568	chr3	11556688	C	T	0.010691	0.019067	0.575033
rs4247179	chr2	242585616	G	A	-0.004295	0.007775	0.580632
rs12523353	chr5	81546918	C	A	-0.003334	0.006079	0.583442
rs17197116	chr11	46520302	T	C	0.006437	0.011795	0.585257
rs10845074	chr12	10368459	A	G	0.003826	0.007049	0.587329
rs2638037	chr3	112252390	A	G	-0.006974	0.012883	0.588289
rs2131008	chr3	112250419	C	T	-0.006897	0.012802	0.590065
rs1864181	chr5	81549280	C	T	-0.003268	0.00608	0.590942
rs3827644	chr6	106685195	G	C	0.003857	0.00735	0.59979
rs3923716	chr12	132412260	C	A	-0.005412	0.010443	0.604333
rs4254156	chr12	10381259	T	G	-0.006195	0.012001	0.605743
rs7623889	chr3	11477387	C	T	-0.00751	0.014567	0.606206
rs4675930	chr2	242605962	C	T	0.004709	0.009154	0.606991
rs10898881	chr11	72527018	A	G	-0.003041	0.005971	0.610545
rs9486314	chr6	106734189	C	T	0.004173	0.008222	0.611784
rs2803245	chr1	63333210	C	T	-0.003248	0.006414	0.612592
rs7595071	chr2	242574309	A	C	-0.004076	0.008065	0.613278
rs1130905	chr2	242612784	T	G	0.004008	0.008008	0.616772
rs2282613	chr11	72530196	C	T	0.003327	0.0067	0.619545
rs17783626	chr2	220074442	T	C	0.008374	0.016869	0.619637
rs6870406	chr5	81537176	A	G	-0.003996	0.008143	0.623669
rs10070719	chr5	81555751	A	G	-0.003994	0.008157	0.624369
rs3797570	chr5	115169920	G	A	0.003953	0.008081	0.624771
rs6464119	chr7	150717153	T	C	0.003974	0.008133	0.625109
rs6861	chr2	234204113	T	C	-0.00333	0.006833	0.626093
rs17316576	chr1	63303295	G	T	0.003236	0.00666	0.627095
rs2200425	chr5	81405486	C	T	0.00457	0.009468	0.629365
rs16859775	chr3	112271140	G	A	-0.007858	0.016284	0.629443
rs9486306	chr6	106661530	T	G	0.004119	0.008544	0.629719
rs11615995	chr12	132396343	C	T	0.003785	0.007854	0.629879
rs8108051	chr19	10661775	T	C	-0.002874	0.005971	0.630338
rs7248	chr12	10375302	C	A	-0.003901	0.008146	0.632038
rs12303764	chr12	132399065	T	G	-0.003611	0.00755	0.632505
rs4764332	chr12	10380928	T	G	0.011216	0.023525	0.633547
rs7255312	chr19	10663165	C	T	-0.004159	0.008748	0.634469
rs17123828	chr1	63247451	C	T	0.004217	0.00898	0.638624
rs3804333	chr6	106727215	C	T	0.003366	0.007351	0.646997
rs7204722	chr16	87430239	C	T	0.003833	0.00858	0.655055
rs12517271	chr5	81462884	C	T	-0.010921	0.024824	0.659993
rs12307678	chr12	132413719	C	T	0.003139	0.007218	0.66366
rs9934159	chr16	75617173	A	G	-0.004048	0.00949	0.669692
rs3745249	chr19	10670992	C	T	-0.002532	0.005981	0.67203
rs1769972	chr6	106675819	T	C	0.00471	0.011149	0.672734
rs17032033	chr12	102286790	T	C	0.004293	0.010184	0.673406
rs9373839	chr6	106655617	T	C	0.003093	0.007367	0.67466
rs11053689	chr12	10369007	G	C	0.005291	0.012658	0.675986
rs4682110	chr3	112253756	G	A	0.002532	0.006074	0.676796
rs3737891	chr1	63285033	T	C	0.003501	0.008492	0.680155
rs11582138	chr1	63277459	A	G	-0.003393	0.008313	0.683163
rs4843608	chr16	87447028	G	A	0.005908	0.014532	0.68436
rs12298825	chr12	102312230	T	C	0.003167	0.007864	0.68718
rs3745250	chr19	10670794	G	A	-0.002445	0.006077	0.687433
rs3748399	chr16	87445270	T	C	-0.005706	0.014422	0.692402
rs875569	chr19	10668953	G	A	-0.002348	0.005981	0.694639
rs1126205	chr11	72523794	G	T	0.003757	0.010009	0.70741
rs12821011	chr12	10362875	T	G	0.004075	0.010889	0.708224
rs1624701	chr6	106727719	C	T	0.003963	0.010798	0.713608
rs6872406	chr5	115157476	G	A	0.002764	0.007682	0.719039
rs11539	chr12	10374719	T	C	-0.008604	0.024052	0.720559
rs1560207	chr5	81548653	T	C	-0.002731	0.007864	0.728368
rs11053685	chr12	10364170	A	G	0.00386	0.01129	0.73243
rs1058600	chr5	115166713	C	T	0.002601	0.007687	0.73512
rs222851	chr17	7139238	G	A	-0.002044	0.00611	0.738014
rs2074217	chr17	7150552	A	G	0.002052	0.006134	0.738021
rs2705554	chr3	112273546	C	T	0.010417	0.031557	0.74132
rs2344826	chr3	11562627	A	G	-0.003196	0.009707	0.741951
rs11682236	chr2	234203740	A	G	0.00378	0.011562	0.743725
rs11741846	chr5	81319824	A	G	-0.010268	0.0318	0.746791
rs1322178	chr6	106631780	C	T	0.002339	0.007392	0.751668
rs11208030	chr1	63252829	G	A	0.002543	0.008176	0.755728
rs10484575	chr6	106631860	C	T	0.003302	0.010643	0.756414
rs11682898	chr2	234180979	C	T	-0.003704	0.01201	0.757762
rs6930834	chr6	106657344	G	C	0.003295	0.010805	0.760401
rs11111093	chr12	102327309	T	C	0.002841	0.009322	0.760526
rs2654186	chr17	7151111	A	C	0.001878	0.006181	0.76123
rs3765638	chr11	72537072	G	A	-0.002461	0.008195	0.763948
rs10743876	chr12	10384573	G	A	0.00678	0.02266	0.764784
rs6431655	chr2	234162415	A	G	-0.001937	0.006561	0.767844
rs3748400	chr16	87445839	C	T	0.002214	0.007531	0.768754
rs17388170	chr1	63248396	T	C	0.002385	0.008181	0.770682
rs10898880	chr11	72525111	C	A	0.001735	0.005959	0.77093
rs16940253	chr16	75620948	A	T	0.003582	0.012356	0.771878
rs1769981	chr6	106702234	G	T	0.003123	0.010803	0.772506
rs4764331	chr12	10380682	A	C	0.003428	0.011923	0.77374
rs2787540	chr6	106737350	A	G	0.003055	0.010792	0.777087
rs12097658	chr1	63313319	T	C	0.00229	0.008119	0.777897
rs6880889	chr5	115167896	T	A	0.002138	0.007677	0.780676
rs10493328	chr1	63266720	G	A	0.002354	0.00846	0.780845
rs743506	chr7	150706915	G	A	0.00205	0.007409	0.781984
rs171809	chr5	115186899	T	C	0.001756	0.006353	0.782206
rs16859787	chr3	112274613	A	G	-0.00436	0.015771	0.782211
rs324912	chr5	81386756	T	G	-0.002057	0.007462	0.782778
rs28365853	chr3	112281131	C	T	-0.00401	0.01587	0.80049
rs4703871	chr5	81515446	T	C	0.002008	0.007984	0.8014
rs9910698	chr17	40971770	C	T	-0.003629	0.014469	0.801958
rs11894529	chr2	234204527	T	C	-0.001682	0.00678	0.804092
rs6892260	chr5	81275790	A	G	-0.003446	0.013899	0.804173
rs1816113	chr16	87439169	C	A	0.002113	0.008584	0.805589
rs3804338	chr6	106772773	C	T	0.004372	0.017799	0.805961
rs2787538	chr6	106735484	A	G	0.002543	0.010587	0.810159
rs9855848	chr3	112251775	C	T	0.001502	0.006311	0.811925
rs222843	chr17	7145981	T	C	-0.001462	0.006181	0.81296
rs12135672	chr1	63298766	T	A	0.001911	0.008126	0.814114
rs11759048	chr6	106648764	C	T	0.002487	0.01062	0.814799
rs2241877	chr2	234186489	A	G	-0.001527	0.00662	0.817613
rs2705510	chr3	112288393	A	G	0.0072	0.031651	0.82004
rs7830	chr7	150709571	G	T	0.001544	0.006817	0.82075
rs12319783	chr12	102322942	C	T	0.002242	0.009971	0.822097
rs26537	chr5	115177014	T	C	-0.001424	0.006343	0.822379
rs2115466	chr5	81552397	T	C	0.002382	0.01068	0.823541
rs3862794	chr11	72538600	T	C	0.001659	0.007496	0.824852
rs2705520	chr3	112269287	A	G	0.006909	0.031302	0.825288
rs4409690	chr1	63266810	G	A	0.0018	0.008256	0.827435
rs3918188	chr7	150702781	C	A	0.001536	0.007092	0.82858
rs2787525	chr6	106683995	T	C	0.002256	0.010586	0.831236
rs6892261	chr5	81324365	T	C	-0.001547	0.007464	0.835745
rs6587988	chr1	63252766	C	T	0.001743	0.008455	0.836665
rs901135	chr5	81398182	T	C	0.003416	0.016821	0.839076
rs16899425	chr5	81511286	T	C	0.002168	0.011023	0.844086
rs12122434	chr1	63261652	A	G	0.003285	0.016721	0.844237
rs11208029	chr1	63252722	A	G	0.00159	0.008118	0.844681
rs12067646	chr1	63250266	C	T	0.001574	0.008149	0.846804
rs6748547	chr2	234202766	G	A	0.002278	0.012447	0.854771
rs958935	chr3	112270412	A	G	-0.002844	0.015757	0.856732
rs11208041	chr1	63289985	A	G	0.001456	0.008121	0.857729
rs2763212	chr6	106760858	A	G	0.001875	0.010596	0.8595
rs12080049	chr1	63239831	G	A	0.001415	0.008152	0.862194
rs12125986	chr1	63333431	T	A	0.00141	0.008135	0.862366
rs1766200	chr6	106741463	C	T	0.001757	0.010582	0.868126
rs26534	chr5	115175701	G	A	-0.001024	0.00641	0.873037
rs6754677	chr2	234199461	G	A	-0.00101	0.006387	0.874299
rs2042395	chr16	87446053	G	A	0.001174	0.007495	0.875553
rs26538	chr5	115178395	C	T	0.000989	0.006463	0.878324
rs17123817	chr1	63246546	G	A	0.001245	0.008154	0.878584
rs7585217	chr2	234189406	G	A	-0.001851	0.012277	0.880114
rs11208042	chr1	63290052	G	T	0.001216	0.008119	0.880936
rs6737398	chr2	234170397	G	A	-0.000923	0.006243	0.882477
rs16899397	chr5	81480713	A	G	0.00155	0.010624	0.884018
rs9486315	chr6	106744311	T	C	0.001215	0.0084	0.884944
rs4887833	chr16	75614272	T	C	0.001759	0.012321	0.886483
rs2241876	chr2	234186734	T	G	-0.00096	0.006888	0.889103
rs2638026	chr3	112271213	A	T	0.00275	0.019875	0.889928
rs1624009	chr6	106740272	A	T	0.001412	0.010243	0.890368
rs16859727	chr3	112254844	A	G	-0.002161	0.015752	0.890865
rs16899437	chr5	81556746	A	G	0.001346	0.010869	0.901428
rs2900384	chr12	10373881	G	A	-0.001002	0.008246	0.903245
rs7712216	chr5	81502786	G	C	0.001266	0.010649	0.905333
rs796707	chr6	106693521	G	A	0.001208	0.010252	0.906162
rs743507	chr7	150707488	C	T	0.000932	0.008266	0.910176
rs11890449	chr2	234199401	C	T	0.001448	0.012883	0.910483
rs2933134	chr3	112255910	G	C	-0.002203	0.019951	0.91205
rs3732817	chr3	112252532	A	G	0.000679	0.006401	0.91547
rs26529	chr5	115184450	T	C	-0.000661	0.006341	0.917
rs6882294	chr5	81386491	C	T	-0.000741	0.00719	0.917948
rs6431659	chr2	234167020	A	G	-0.000658	0.00649	0.919206
rs11927249	chr3	11352585	A	G	-0.001766	0.019582	0.928116
rs2442793	chr3	11547695	T	C	-0.001037	0.012211	0.932321
rs13005285	chr2	234194957	T	G	-0.000514	0.00658	0.937725
rs16899359	chr5	81367320	G	A	-0.000561	0.007188	0.937818
rs1045095	chr2	234203547	T	C	-0.000477	0.00652	0.941709
rs12186760	chr5	81389450	C	T	-0.000519	0.007188	0.942385
rs6709768	chr2	242606036	G	C	0.000571	0.008066	0.943592
rs3743603	chr16	75606214	C	T	-0.000947	0.013611	0.944498
rs11679064	chr2	234201657	A	G	-0.000847	0.012764	0.947091
rs12598094	chr16	75608586	A	G	-0.000896	0.013804	0.948231
rs10803619	chr2	234203876	C	T	0.000735	0.011937	0.95086
rs2933135	chr3	112286620	G	A	-0.001219	0.019917	0.951187
rs2705507	chr3	112279710	C	A	-0.001111	0.01954	0.954629
rs7600743	chr2	234189359	A	G	-0.000639	0.012579	0.959457
rs10462376	chr5	81313760	A	T	0.000364	0.007192	0.959576
rs2969896	chr3	112256630	A	G	-0.000994	0.020011	0.960367
rs12173237	chr5	81505029	G	A	0.000495	0.010593	0.962725
rs2705521	chr3	112268756	A	G	0.00089	0.019973	0.964427
rs10439163	chr19	10645495	A	G	0.00026	0.006108	0.965984
rs12529626	chr6	106737150	A	G	0.000353	0.009635	0.970749
rs964632	chr16	75594918	T	C	-0.000214	0.006581	0.974042
rs4764324	chr12	10362224	C	T	-0.000233	0.007735	0.975991
rs6431262	chr2	234199537	G	T	0.000191	0.006466	0.97645
rs7736587	chr5	81394459	G	A	0.000348	0.013899	0.980023
rs13082005	chr3	112270857	G	A	-0.000132	0.006444	0.983654
rs3734114	chr5	81354389	T	C	-9.4e-05	0.007213	0.98959
rs12599322	chr16	75597136	G	A	-0.00017	0.013863	0.990218
rs2952319	chr3	112290030	A	C	0.000225	0.0199	0.990962
rs10512488	chr17	40963904	G	A	7.1e-05	0.007465	0.992412

## Sheet: LDL_MA_ATG_SNPs
SNP	chr	position	reference_allele	other_allele	beta	se	p.value
rs12080049	chr1	63239831	G	A	0.029026	0.008202	0.000405
rs17123817	chr1	63246546	G	A	0.028226	0.008195	0.000576
rs17123828	chr1	63247451	C	T	0.001193	0.009061	0.895247
rs17388170	chr1	63248396	T	C	0.028208	0.008223	0.000606
rs7540030	chr1	63249975	A	G	-0.001232	0.005994	0.837165
rs12067646	chr1	63250266	C	T	0.02786	0.008195	0.000678
rs11208029	chr1	63252722	A	G	0.028555	0.008174	0.00048
rs6587988	chr1	63252766	C	T	0.02975	0.008516	0.00048
rs11208030	chr1	63252829	G	A	0.028999	0.008164	0.000385
rs12122434	chr1	63261652	A	G	0.043061	0.016849	0.010615
rs10493328	chr1	63266720	G	A	0.029786	0.008512	0.000469
rs4409690	chr1	63266810	G	A	0.028964	0.008161	0.000389
rs6587990	chr1	63272459	T	A	-0.017677	0.006075	0.003628
rs11208035	chr1	63274538	T	C	-0.016421	0.00631	0.009275
rs6686232	chr1	63277097	C	T	-0.017747	0.006074	0.003489
rs11582138	chr1	63277459	A	G	-0.011429	0.008378	0.172494
rs7539616	chr1	63283005	C	T	-0.013261	0.007542	0.078711
rs11208037	chr1	63283516	A	G	-0.017892	0.006078	0.003257
rs2366820	chr1	63283920	C	T	-0.018072	0.006069	0.002914
rs3737891	chr1	63285033	T	C	0.031593	0.008551	0.000222
rs7513520	chr1	63288932	C	T	-0.016893	0.006099	0.005623
rs11208041	chr1	63289985	A	G	0.029987	0.008172	0.000245
rs11208042	chr1	63290052	G	T	0.029813	0.008169	0.000265
rs7519205	chr1	63290128	G	A	-0.015941	0.006312	0.011572
rs10159426	chr1	63292870	C	G	-0.001437	0.005999	0.810676
rs6663454	chr1	63295372	G	A	-0.003966	0.006716	0.55491
rs6679582	chr1	63296271	T	C	-0.000758	0.00598	0.899104
rs10889383	chr1	63296761	C	T	-0.000923	0.005981	0.877349
rs12135672	chr1	63298766	T	A	0.02946	0.008174	0.000316
rs17316576	chr1	63303295	G	T	-0.004643	0.006746	0.491319
rs10493327	chr1	63303845	C	T	-0.017734	0.006079	0.003543
rs6683423	chr1	63306654	G	A	-0.001114	0.005976	0.852122
rs3737893	chr1	63307384	T	C	-0.017687	0.006079	0.003635
rs12097658	chr1	63313319	T	C	0.029664	0.008172	0.000286
rs1333733	chr1	63322561	A	G	-0.001496	0.005992	0.802836
rs1981067	chr1	63322743	C	T	-0.017942	0.006073	0.003143
rs3211074	chr1	63330217	G	A	-0.016556	0.006313	0.008741
rs12128286	chr1	63332195	A	C	-0.017945	0.006076	0.003154
rs2803245	chr1	63333210	C	T	0.000756	0.006496	0.907294
rs12125986	chr1	63333431	T	A	0.029181	0.008188	0.000368
rs12756081	chr1	63337334	G	A	-0.018359	0.006077	0.002526
rs2050248	chr1	63338118	A	T	-0.001076	0.005986	0.857343
rs6587997	chr1	63338186	T	G	-0.018028	0.006079	0.00303
rs12574668	chr11	46422686	C	A	0.006293	0.008569	0.462728
rs12283172	chr11	46442526	C	T	0.004952	0.008623	0.565811
rs17196997	chr11	46449042	C	A	-0.023429	0.026438	0.375512
rs17787739	chr11	46452263	G	A	-0.023131	0.017756	0.192644
rs16938506	chr11	46454313	A	C	0.00687	0.008191	0.401618
rs2291487	chr11	46456344	C	T	0.005743	0.008631	0.505783
rs2864076	chr11	46460038	C	T	0.006686	0.0082	0.41488
rs41530551	chr11	46465394	T	C	0.058855	0.023973	0.014109
rs2171668	chr11	46466828	A	C	0.00609	0.008559	0.476795
rs11038897	chr11	46470827	C	T	0.006675	0.008196	0.415408
rs1472001	chr11	46484685	G	A	0.006503	0.008252	0.430666
rs7130141	chr11	46499874	C	T	0.005884	0.008557	0.491742
rs17787804	chr11	46506885	C	T	0.013867	0.007045	0.049054
rs1489192	chr11	46509344	T	C	0.007333	0.008228	0.372832
rs12578042	chr11	46515004	C	G	0.006955	0.008217	0.39732
rs3802888	chr11	46515902	A	G	0.007051	0.008202	0.38997
rs17197116	chr11	46520302	T	C	0.01666	0.011874	0.160598
rs7949371	chr11	46522304	C	T	0.013559	0.00704	0.054127
rs2902858	chr11	46524013	T	C	0.006107	0.008564	0.475744
rs3802890	chr11	46534546	A	G	0.01411	0.007024	0.044567
rs11038910	chr11	46543524	C	T	0.011632	0.007332	0.112606
rs12272795	chr11	46544072	A	G	0.006428	0.008256	0.436188
rs7932866	chr11	46548094	A	G	0.007621	0.008498	0.369844
rs10160701	chr11	46551918	C	T	0.005674	0.008554	0.50718
rs11038913	chr11	46559730	T	C	-0.023497	0.011102	0.034325
rs11819869	chr11	46560680	C	T	0.005773	0.008564	0.50022
rs11038914	chr11	46561301	C	T	0.006804	0.008186	0.405873
rs7925678	chr11	46570859	A	G	0.014913	0.007022	0.033725
rs12573978	chr11	46578400	A	G	0.006487	0.008249	0.431698
rs7127529	chr11	46582072	A	C	0.007312	0.008189	0.371904
rs11038919	chr11	46585781	A	G	0.006307	0.008255	0.444834
rs7481312	chr11	46596674	C	T	0.005794	0.008608	0.500908
rs7125907	chr11	46622392	C	T	0.004653	0.008634	0.589985
rs4944804	chr11	72520530	C	A	0.001386	0.007132	0.845872
rs1126205	chr11	72523794	G	T	0.006164	0.010077	0.540748
rs10898880	chr11	72525111	C	A	0.002287	0.005996	0.702867
rs10898881	chr11	72527018	A	G	0.007139	0.00601	0.234914
rs2282613	chr11	72530196	C	T	-0.00902	0.006789	0.183944
rs3765638	chr11	72537072	G	A	0.015545	0.008267	0.06007
rs3862794	chr11	72538600	T	C	-0.004488	0.007547	0.5521
rs7936074	chr11	72542687	T	C	0.030714	0.043978	0.484942
rs2373526	chr12	102263914	A	G	0.000288	0.006232	0.963155
rs10860806	chr12	102270485	C	T	0.019256	0.010807	0.074794
rs10860808	chr12	102272659	G	A	0.019683	0.010809	0.068617
rs10778155	chr12	102277049	A	G	-9.7e-05	0.006191	0.987523
rs6539014	chr12	102277782	A	G	0.003359	0.006312	0.594704
rs756534	chr12	102280255	G	T	-0.001295	0.00623	0.835277
rs17032033	chr12	102286790	T	C	0.0011	0.010256	0.914573
rs2176092	chr12	102287370	T	C	-0.005304	0.006268	0.39741
rs10860812	chr12	102288370	G	A	-0.004678	0.006229	0.452645
rs7974987	chr12	102288465	A	G	-0.004097	0.024059	0.864758
rs7975309	chr12	102288481	G	A	-0.00215	0.006009	0.720526
rs7954630	chr12	102290154	G	A	-0.004944	0.006259	0.429555
rs17032039	chr12	102292831	A	G	-0.002361	0.024098	0.921945
rs7305951	chr12	102294501	C	T	-0.002146	0.006003	0.720738
rs7306175	chr12	102294618	C	A	-0.004598	0.00623	0.460463
rs10860816	chr12	102295903	C	T	-0.003797	0.00641	0.553661
rs11111079	chr12	102298621	G	A	-0.005722	0.006707	0.393614
rs7300643	chr12	102298761	C	T	-0.003101	0.006422	0.629225
rs4764839	chr12	102300347	T	C	0.003037	0.010791	0.778345
rs4764841	chr12	102300677	A	G	0.002843	0.010292	0.782382
rs17032046	chr12	102300819	C	G	0.004027	0.010548	0.702604
rs4764845	chr12	102306436	C	T	0.000464	0.007446	0.950278
rs7955730	chr12	102308095	C	T	0.00134	0.007436	0.856964
rs6539020	chr12	102308190	G	A	0.019689	0.011064	0.075151
rs7960780	chr12	102309768	G	A	-0.005643	0.00636	0.374891
rs12298825	chr12	102312230	T	C	-0.00932	0.007928	0.239747
rs10860820	chr12	102313365	G	A	-0.000897	0.008843	0.91923
rs4764678	chr12	102315592	G	A	0.000284	0.008335	0.972854
rs7135515	chr12	102315746	G	T	-1.3e-05	0.008742	0.998786
rs17032069	chr12	102315760	G	T	0.003136	0.013736	0.81942
rs4764679	chr12	102315925	G	A	0.004971	0.01394	0.7214
rs4764680	chr12	102315965	A	G	0.00386	0.013729	0.778606
rs4764682	chr12	102316021	A	G	0.004003	0.013729	0.770595
rs10823	chr12	102317141	C	T	-0.000219	0.008715	0.979932
rs7885	chr12	102317232	C	A	0.002626	0.021776	0.903983
rs12298720	chr12	102318856	A	G	0.003924	0.009444	0.677824
rs10860821	chr12	102319781	A	G	-0.008358	0.007034	0.234684
rs4303283	chr12	102321792	C	A	-0.018726	0.007954	0.018582
rs4622329	chr12	102321935	G	A	-0.005678	0.006599	0.389514
rs4764850	chr12	102322903	A	G	-0.007107	0.00644	0.269766
rs12319783	chr12	102322942	C	T	-0.014469	0.010052	0.15001
rs11111091	chr12	102326532	A	G	-0.002861	0.006253	0.647315
rs11111093	chr12	102327309	T	C	-0.003266	0.009393	0.72808
rs10772239	chr12	10356774	A	G	0.000835	0.008264	0.919529
rs10845065	chr12	10356914	C	A	0.000512	0.00854	0.952208
rs10845066	chr12	10356932	T	G	-0.002023	0.008181	0.80464
rs4764321	chr12	10359086	G	A	0.001026	0.011817	0.930825
rs4764324	chr12	10362224	C	T	-0.01316	0.007804	0.09174
rs12821011	chr12	10362875	T	G	-0.025377	0.010934	0.020312
rs11053685	chr12	10364170	A	G	-0.028252	0.011378	0.01305
rs10845073	chr12	10364306	T	C	0.007411	0.010894	0.496346
rs4764327	chr12	10364362	T	C	-0.00226	0.006562	0.730534
rs4322502	chr12	10365345	T	C	0.005091	0.011361	0.65408
rs11834419	chr12	10366806	G	A	-0.005527	0.011372	0.626949
rs4326886	chr12	10367886	C	T	-0.002788	0.011813	0.813386
rs10845074	chr12	10368459	A	G	0.001154	0.007106	0.871004
rs11053689	chr12	10369007	G	C	-0.026618	0.012761	0.037005
rs2900384	chr12	10373881	G	A	0.010537	0.008306	0.204586
rs11539	chr12	10374719	T	C	-0.015687	0.024373	0.519848
rs7248	chr12	10375302	C	A	0.010497	0.008201	0.20056
rs4326887	chr12	10375888	T	G	0.012033	0.010162	0.236355
rs4764331	chr12	10380682	A	C	0.011717	0.012033	0.330172
rs4764332	chr12	10380928	T	G	0.024032	0.02387	0.314036
rs4254156	chr12	10381259	T	G	-0.01079	0.012111	0.372956
rs10743876	chr12	10384573	G	A	0.026781	0.022716	0.238391
rs12372610	chr12	132374310	G	A	-0.00781	0.013832	0.572324
rs4964945	chr12	132374349	G	C	0.00594	0.008332	0.475908
rs11246867	chr12	132378017	G	A	-0.004657	0.013668	0.733343
rs1134574	chr12	132382001	A	G	-0.011624	0.012502	0.352464
rs7133672	chr12	132383626	A	G	-0.006138	0.00835	0.462301
rs7953348	chr12	132384831	C	T	0.008677	0.008104	0.284288
rs7488085	chr12	132387229	T	C	-0.00781	0.013739	0.569733
rs10902472	chr12	132387558	C	T	-0.012605	0.013414	0.347367
rs11615995	chr12	132396343	C	T	0.007842	0.007948	0.323818
rs11616018	chr12	132396603	C	T	0.008969	0.008334	0.281781
rs12303764	chr12	132399065	T	G	0.003385	0.007644	0.657943
rs7487166	chr12	132399243	A	G	0.006692	0.008607	0.436869
rs4964879	chr12	132400309	G	A	-0.007591	0.009774	0.437334
rs3088051	chr12	132407008	T	C	0.004889	0.007633	0.521895
rs7486842	chr12	132408430	G	A	-0.004434	0.010261	0.665682
rs7978708	chr12	132411904	T	C	-0.002916	0.010165	0.774231
rs3923716	chr12	132412260	C	A	-0.00621	0.010579	0.557191
rs12307678	chr12	132413719	C	T	0.012855	0.007308	0.078578
rs10468346	chr16	75593083	A	G	-0.014969	0.011944	0.210097
rs964632	chr16	75594918	T	C	-0.005671	0.006632	0.392481
rs12599322	chr16	75597136	G	A	-0.025049	0.013973	0.07303
rs11149841	chr16	75602797	G	T	-0.002188	0.00735	0.765905
rs6564267	chr16	75603925	T	G	-0.006238	0.006546	0.340627
rs3743603	chr16	75606214	C	T	-0.020986	0.013737	0.126586
rs12598094	chr16	75608586	A	G	-0.025308	0.013921	0.069088
rs11645180	chr16	75613074	C	T	-0.003306	0.00794	0.677115
rs4887833	chr16	75614272	T	C	-0.01467	0.012426	0.237752
rs9934159	chr16	75617173	A	G	-0.015603	0.009551	0.102326
rs16940253	chr16	75620948	A	T	-0.014751	0.012467	0.23671
rs8059571	chr16	87424654	A	G	0.002254	0.006359	0.722991
rs980304	chr16	87426667	G	A	-0.000129	0.006451	0.984029
rs7204722	chr16	87430239	C	T	-0.013811	0.008651	0.110372
rs9308349	chr16	87434125	T	G	-0.007021	0.023054	0.760722
rs8051218	chr16	87436463	T	C	0.000352	0.015054	0.981313
rs9903	chr16	87437107	G	A	0.012442	0.009635	0.196554
rs1816113	chr16	87439169	C	A	-0.01114	0.008659	0.198233
rs1050863	chr16	87440895	G	A	-0.003382	0.006328	0.593036
rs2241617	chr16	87441048	T	C	0.011757	0.009434	0.21268
rs1050847	chr16	87443734	C	T	-0.003208	0.006329	0.612196
rs3748399	chr16	87445270	T	C	-0.015751	0.014567	0.279563
rs3748400	chr16	87445839	C	T	-0.003142	0.007587	0.678819
rs2042395	chr16	87446053	G	A	-0.002849	0.007552	0.705958
rs2241615	chr16	87446368	C	T	0.012296	0.009523	0.196593
rs4843608	chr16	87447028	G	A	0.015282	0.014696	0.298367
rs10512488	chr17	40963904	G	A	0.002019	0.00753	0.788614
rs9910698	chr17	40971770	C	T	0.006216	0.014607	0.670438
rs222835	chr17	7134129	A	G	0.015335	0.006148	0.012645
rs222851	chr17	7139238	G	A	-0.017414	0.006186	0.00489
rs222852	chr17	7140606	A	G	-0.021823	0.006132	0.000375
rs11656323	chr17	7145117	T	C	-0.004951	0.015909	0.755662
rs222843	chr17	7145981	T	C	-0.015119	0.006251	0.015588
rs2074217	chr17	7150552	A	G	0.016502	0.0062	0.007789
rs2654186	chr17	7151111	A	C	0.015113	0.006251	0.015642
rs10439163	chr19	10645495	A	G	0.043298	0.006156	2.09e-12
rs7248036	chr19	10648933	C	T	-0.012952	0.006157	0.035433
rs4371270	chr19	10651171	G	A	0.030879	0.008605	0.000335
rs2360750	chr19	10656442	G	C	0.001998	0.006239	0.748757
rs8108051	chr19	10661775	T	C	-0.015875	0.006007	0.008242
rs7255312	chr19	10663165	C	T	0.059827	0.008781	9.91e-12
rs3087689	chr19	10664632	A	G	5.5e-05	0.006726	0.993476
rs12459941	chr19	10666112	G	A	0.026913	0.008351	0.001276
rs8113274	chr19	10666380	T	A	0.034404	0.007324	2.68e-06
rs6511703	chr19	10666450	T	C	0.0397	0.00748	1.14e-07
rs1560688	chr19	10666668	A	G	0.002365	0.00623	0.704292
rs3745255	chr19	10668452	A	G	0.002751	0.006238	0.65916
rs1982074	chr19	10668673	A	G	0.032406	0.008647	0.00018
rs875569	chr19	10668953	G	A	-0.016987	0.006019	0.004783
rs892084	chr19	10669032	T	C	0.005265	0.006335	0.405957
rs3745250	chr19	10670794	G	A	-0.016844	0.006101	0.00578
rs3745249	chr19	10670992	C	T	-0.016948	0.006019	0.004882
rs11545166	chr19	10671894	T	G	-0.022907	0.016462	0.164042
rs12984043	chr19	10672493	C	T	-0.012612	0.006158	0.040577
rs17783626	chr2	220074442	T	C	0.013778	0.016888	0.414588
rs1109866	chr2	220083279	C	T	-0.006305	0.01142	0.580906
rs3731885	chr2	220084469	G	A	0.028682	0.025043	0.252063
rs3755047	chr2	220084864	G	A	0.031432	0.025036	0.209277
rs10799	chr2	220084938	C	T	0.007453	0.007452	0.31719
rs9989854	chr2	220086280	C	T	-0.007248	0.011356	0.52334
rs2276635	chr2	220087441	T	C	-0.001988	0.013385	0.88191
rs2385397	chr2	220087796	A	C	-0.001227	0.013351	0.926725
rs908196	chr2	220088248	A	G	-0.006011	0.011324	0.595574
rs11689596	chr2	220093423	T	G	-0.006305	0.011316	0.577454
rs2293079	chr2	220100787	C	T	-0.026028	0.010071	0.009772
rs13432541	chr2	234152509	G	A	-0.018242	0.012321	0.138725
rs10210302	chr2	234158839	C	T	-0.012929	0.006227	0.037886
rs6752107	chr2	234161448	G	A	-0.013127	0.006213	0.034653
rs6431654	chr2	234161769	C	T	-0.013122	0.006211	0.034652
rs6431655	chr2	234162415	A	G	-0.017593	0.006632	0.008
rs6431659	chr2	234167020	A	G	-0.019206	0.006548	0.003365
rs6758317	chr2	234168951	C	T	-0.000526	0.007324	0.942772
rs13391356	chr2	234170369	T	C	-0.013647	0.006304	0.03043
rs6737398	chr2	234170397	G	A	-0.017804	0.006313	0.004811
rs12994997	chr2	234173503	G	A	-0.012678	0.006199	0.040851
rs13009506	chr2	234175706	G	T	-0.012641	0.006191	0.041181
rs3828309	chr2	234180410	A	G	-0.012184	0.006196	0.049257
rs11682898	chr2	234180979	C	T	0.013826	0.012097	0.253027
rs2289474	chr2	234181848	C	T	-0.012912	0.006348	0.041977
rs2289473	chr2	234182025	C	T	-0.000433	0.011719	0.970481
rs2289472	chr2	234182240	C	T	-0.012816	0.006348	0.043523
rs2241880	chr2	234183368	A	G	-0.012564	0.006213	0.043176
rs2241879	chr2	234183468	G	A	-0.013008	0.006348	0.040472
rs3792109	chr2	234184417	G	A	-0.012854	0.006231	0.039137
rs3792108	chr2	234184952	T	C	-0.01274	0.006208	0.040176
rs2241877	chr2	234186489	A	G	-0.016471	0.006691	0.013848
rs2241876	chr2	234186734	T	G	-0.017668	0.006946	0.01099
rs7600743	chr2	234189359	A	G	0.012286	0.012681	0.332607
rs7585217	chr2	234189406	G	A	0.014867	0.012361	0.22906
rs3792106	chr2	234190740	T	C	-0.009629	0.006281	0.125247
rs4663396	chr2	234192251	C	T	-0.001582	0.007279	0.827896
rs4663402	chr2	234193663	A	T	-0.014967	0.01198	0.211518
rs13005285	chr2	234194957	T	G	-0.019092	0.00663	0.003995
rs11890449	chr2	234199401	C	T	0.013708	0.012986	0.291114
rs6754677	chr2	234199461	G	A	-0.018717	0.006438	0.003657
rs6431262	chr2	234199537	G	T	-0.014673	0.006536	0.024787
rs11679064	chr2	234201657	A	G	0.014633	0.012877	0.255773
rs4663421	chr2	234201700	G	C	-0.014805	0.011945	0.21519
rs6748547	chr2	234202766	G	A	0.013589	0.012471	0.275872
rs1045095	chr2	234203547	T	C	-0.014425	0.006586	0.028535
rs1045100	chr2	234203597	T	C	-0.011962	0.006218	0.054371
rs11682236	chr2	234203740	A	G	0.013481	0.011589	0.244707
rs10803619	chr2	234203876	C	T	0.014238	0.012011	0.235843
rs6861	chr2	234204113	T	C	-0.013982	0.006891	0.042465
rs11894529	chr2	234204527	T	C	-0.015621	0.006841	0.022438
rs10192702	chr2	234206750	A	C	-0.011975	0.006222	0.054312
rs11886745	chr2	234210329	G	A	-0.008783	0.011907	0.460735
rs6759896	chr2	234210972	G	A	-0.012254	0.006334	0.053068
rs7595071	chr2	242574309	A	C	-0.003171	0.008134	0.696656
rs4247179	chr2	242585616	G	A	-0.002242	0.007837	0.774831
rs6437273	chr2	242589861	C	T	0.002772	0.007804	0.722494
rs4567973	chr2	242593114	A	G	-0.022559	0.012492	0.070947
rs7600642	chr2	242597318	G	C	-0.012684	0.008533	0.137149
rs4675930	chr2	242605962	C	T	-0.016486	0.009239	0.074369
rs6709768	chr2	242606036	G	C	-0.004637	0.008147	0.569256
rs1130905	chr2	242612784	T	G	-0.017259	0.008084	0.032788
rs2281695	chr20	33129164	T	C	-0.002544	0.008205	0.756563
rs6059908	chr20	33132159	T	C	-0.002513	0.008145	0.75766
rs6088519	chr20	33132191	C	T	-0.008497	0.006842	0.214268
rs6088520	chr20	33132364	C	T	0.006551	0.00606	0.279724
rs2424994	chr20	33132917	C	T	-0.008342	0.008469	0.324651
rs6088521	chr20	33133184	A	C	0.00853	0.006238	0.171424
rs4911429	chr20	33133553	G	A	-0.007132	0.006576	0.278138
rs6059909	chr20	33139691	C	A	0.001356	0.005989	0.820821
rs6088525	chr20	33141272	T	C	-0.005425	0.006319	0.390665
rs6058079	chr20	33142873	G	A	-0.006257	0.008185	0.444581
rs2144956	chr20	33145868	G	A	-0.006921	0.008518	0.416458
rs6059916	chr20	33148861	T	G	-0.00169	0.008432	0.841103
rs6059918	chr20	33150503	C	T	0.003977	0.005991	0.506831
rs6059919	chr20	33151545	G	T	-0.00128	0.008432	0.879284
rs6088527	chr20	33155841	C	T	0.003829	0.005988	0.522515
rs6087600	chr20	33157217	T	C	0.003616	0.005984	0.54574
rs2131008	chr3	112250419	C	T	-0.001937	0.012897	0.880618
rs9855848	chr3	112251775	C	T	0.004839	0.006365	0.447156
rs2638037	chr3	112252390	A	G	-0.002524	0.012975	0.845774
rs3732817	chr3	112252532	A	G	0.005509	0.006463	0.393996
rs4682110	chr3	112253756	G	A	0.003593	0.006115	0.556801
rs16859727	chr3	112254844	A	G	0.012111	0.015934	0.44721
rs2933134	chr3	112255910	G	C	-0.029608	0.020082	0.140371
rs2969896	chr3	112256630	A	G	-0.029154	0.02013	0.147531
rs1873571	chr3	112259388	T	G	-0.002369	0.012965	0.85501
rs3736271	chr3	112262957	T	C	0.016855	0.016789	0.315387
rs13071492	chr3	112264067	A	C	0.017776	0.016792	0.289766
rs2638022	chr3	112265776	T	C	-0.002185	0.012864	0.865085
rs2705521	chr3	112268756	A	G	-0.031281	0.020111	0.11984
rs2705520	chr3	112269287	A	G	-0.016924	0.031693	0.593362
rs958935	chr3	112270412	A	G	0.011818	0.015948	0.458672
rs13082005	chr3	112270857	G	A	-0.001715	0.00651	0.792225
rs16859775	chr3	112271140	G	A	0.016895	0.016448	0.304334
rs2638026	chr3	112271213	A	T	-0.03401	0.020007	0.08915
rs6792947	chr3	112272911	A	C	-6.4e-05	0.012022	0.99576
rs2705554	chr3	112273546	C	T	-0.018214	0.031946	0.568591
rs16859787	chr3	112274613	A	G	0.011564	0.015979	0.469255
rs2705507	chr3	112279710	C	A	-0.024945	0.019661	0.204511
rs28365853	chr3	112281131	C	T	0.010804	0.016078	0.501613
rs2933135	chr3	112286620	G	A	-0.032235	0.020048	0.107865
rs2638031	chr3	112287760	T	C	-0.002691	0.012989	0.835852
rs2705510	chr3	112288393	A	G	-0.018301	0.032044	0.56793
rs2952319	chr3	112290030	A	C	-0.032926	0.020039	0.100365
rs3732941	chr3	11304575	A	G	-0.004913	0.008771	0.575379
rs346071	chr3	11305584	A	T	-0.001326	0.006584	0.840412
rs367745	chr3	11309274	T	C	-7e-06	0.006609	0.999174
rs2594989	chr3	11316143	C	T	-0.010041	0.008275	0.224969
rs921226	chr3	11324794	C	T	0.002695	0.007838	0.731019
rs2594966	chr3	11325276	G	A	-0.005147	0.006211	0.407247
rs346078	chr3	11327840	G	C	-0.002996	0.006309	0.634949
rs346081	chr3	11329085	A	G	-0.009974	0.008251	0.226719
rs7625184	chr3	11333734	T	C	0.002358	0.007771	0.761569
rs1470612	chr3	11336966	C	T	0.002054	0.007823	0.792923
rs1470613	chr3	11347525	G	A	0.002386	0.008083	0.767865
rs2305686	chr3	11350553	C	T	0.001731	0.007819	0.824791
rs11927249	chr3	11352585	A	G	-0.034503	0.019638	0.078927
rs2594992	chr3	11360997	A	C	-0.00502	0.006511	0.440703
rs11714039	chr3	11365448	G	A	0.001632	0.007815	0.834532
rs2594995	chr3	11369117	G	A	-0.01032	0.00823	0.209836
rs2606750	chr3	11372151	T	C	-0.005166	0.006207	0.405275
rs2595002	chr3	11373700	G	A	-0.011295	0.008214	0.169096
rs4684065	chr3	11376559	A	C	-0.000708	0.007778	0.927486
rs2594980	chr3	11381387	C	T	-0.006761	0.007726	0.381529
rs3816380	chr3	11381973	A	C	0.002601	0.008068	0.747176
rs1375204	chr3	11387716	C	G	-0.014749	0.013663	0.280349
rs2606741	chr3	11392426	G	A	-0.005201	0.007632	0.495638
rs11128547	chr3	11393268	C	T	0.002901	0.007808	0.710219
rs2606738	chr3	11396562	T	C	-0.007583	0.006565	0.248015
rs2594972	chr3	11397417	A	G	-0.008003	0.006298	0.20382
rs2606736	chr3	11400249	C	T	-0.005274	0.006166	0.39235
rs2595004	chr3	11406721	C	T	-0.009478	0.00827	0.251766
rs7635838	chr3	11412604	T	C	-0.006066	0.006219	0.329393
rs4273358	chr3	11415160	T	G	-0.005704	0.006144	0.353141
rs12636305	chr3	11418924	T	G	0.0029	0.007983	0.716379
rs4580536	chr3	11422319	A	G	-0.010835	0.008184	0.185508
rs11128549	chr3	11422678	T	C	-0.02327	0.017593	0.185909
rs4684774	chr3	11426086	T	C	-0.000466	0.007719	0.951877
rs9310379	chr3	11434143	T	C	-0.004259	0.006373	0.504014
rs6792718	chr3	11434380	A	G	-0.004548	0.006128	0.457972
rs9830784	chr3	11434605	A	G	-0.010504	0.008203	0.200324
rs4684775	chr3	11436413	A	G	-0.004619	0.006372	0.468514
rs7621218	chr3	11442013	C	T	-0.001285	0.007726	0.867908
rs7643330	chr3	11442093	A	G	-0.010707	0.008172	0.190103
rs7349536	chr3	11442503	T	C	-0.010289	0.008172	0.208022
rs9870881	chr3	11447082	A	G	-0.004546	0.00612	0.457604
rs9826803	chr3	11461863	G	A	-0.005613	0.006292	0.372391
rs9874535	chr3	11463730	A	G	-0.004938	0.006125	0.420125
rs11128550	chr3	11466828	A	G	-0.010269	0.008176	0.209064
rs6791877	chr3	11474354	A	G	7.9e-05	0.007987	0.992136
rs7623889	chr3	11477387	C	T	-0.00434	0.014804	0.76939
rs4684780	chr3	11478960	G	A	-0.009985	0.008169	0.22156
rs2252601	chr3	11481234	A	G	-0.009743	0.008188	0.234021
rs2442781	chr3	11483769	G	A	-0.002725	0.007692	0.723125
rs11128551	chr3	11483855	T	G	-0.005627	0.012115	0.642295
rs2454512	chr3	11487506	T	C	-0.007482	0.008495	0.378433
rs2454511	chr3	11489133	C	T	0.001489	0.008018	0.852692
rs2454510	chr3	11489339	C	T	-0.000919	0.007222	0.898691
rs2454509	chr3	11489653	T	C	-0.008287	0.008151	0.309265
rs2442769	chr3	11491086	G	A	-0.006634	0.008586	0.43975
rs9310383	chr3	11491305	C	T	-0.005037	0.006135	0.411678
rs2880897	chr3	11494544	A	G	-0.005605	0.006099	0.358072
rs2454505	chr3	11497325	T	C	0.002115	0.007415	0.77552
rs2454502	chr3	11499331	T	C	-0.00685	0.008421	0.415971
rs2244617	chr3	11503097	T	C	-0.006261	0.008515	0.462178
rs9818393	chr3	11509668	C	T	0.004099	0.006778	0.54537
rs4684072	chr3	11514860	A	G	-0.002038	0.006422	0.751029
rs4684782	chr3	11518755	T	C	-0.003503	0.006191	0.571526
rs2443716	chr3	11523670	T	C	-0.003322	0.007645	0.663882
rs4377480	chr3	11525500	T	C	0.002385	0.007763	0.758667
rs34621655	chr3	11530121	T	C	-0.005318	0.006279	0.397015
rs7630417	chr3	11530752	T	C	-0.022503	0.017946	0.209845
rs2443712	chr3	11538063	A	G	-0.002628	0.007601	0.729503
rs2442793	chr3	11547695	T	C	0.000168	0.012314	0.989131
rs2454513	chr3	11549596	C	T	-0.00755	0.008185	0.356261
rs2442794	chr3	11551001	A	G	-0.001052	0.008184	0.897673
rs2447607	chr3	11552027	C	T	-0.003042	0.006484	0.639004
rs17034568	chr3	11556688	C	T	-0.032205	0.019362	0.096257
rs4684073	chr3	11557341	A	G	0.006436	0.007994	0.420767
rs17536147	chr3	11559102	G	C	0.015436	0.01463	0.291379
rs2344826	chr3	11562627	A	G	0.003825	0.009848	0.697776
rs2443703	chr3	11564191	G	A	0.008711	0.008178	0.286783
rs9840982	chr3	11564940	C	A	0.011162	0.008121	0.169305
rs9861286	chr3	11568144	G	A	-0.000906	0.00792	0.908906
rs9850117	chr3	11571991	C	T	0.008751	0.008162	0.28361
rs7651886	chr3	11572728	C	T	0.009153	0.008067	0.256514
rs9811482	chr3	11578591	C	T	0.003759	0.007652	0.623282
rs4684787	chr3	11579865	C	T	-0.006072	0.006601	0.35765
rs2443701	chr3	11588773	C	T	0.00348	0.007746	0.653239
rs2437686	chr3	11588989	A	G	0.003457	0.007736	0.654964
rs6442260	chr3	11590751	G	A	0.005699	0.006312	0.366621
rs2437685	chr3	11593013	C	T	-0.000426	0.00809	0.958009
rs2596815	chr3	11594930	G	A	-0.003359	0.00776	0.665156
rs2305295	chr3	11596302	T	C	0.00839	0.007022	0.232146
rs1046593	chr3	11596402	C	T	-0.00072	0.008712	0.934154
rs9855986	chr3	11597277	G	A	-0.003064	0.023055	0.89426
rs7617620	chr3	11600563	C	T	-0.008816	0.006787	0.193979
rs9848960	chr3	11601360	C	T	0.001402	0.008221	0.864524
rs4684790	chr3	11601749	T	C	0.003735	0.008148	0.646712
rs17034661	chr3	11602131	G	A	-0.000939	0.008004	0.906575
rs7621843	chr3	11603229	T	G	0.000577	0.008158	0.943635
rs9832407	chr3	11605373	A	G	0.001364	0.008488	0.872317
rs6872406	chr5	115157476	G	A	-0.006287	0.007758	0.417696
rs1058600	chr5	115166713	C	T	-0.004252	0.007754	0.583501
rs6880889	chr5	115167896	T	A	-0.004843	0.00775	0.532049
rs7705442	chr5	115168666	A	C	0.002728	0.01193	0.819121
rs3797570	chr5	115169920	G	A	-0.007785	0.008158	0.339978
rs26532	chr5	115173678	C	A	-0.019683	0.007797	0.011611
rs26534	chr5	115175701	G	A	-0.009283	0.006459	0.15069
rs26536	chr5	115176589	A	G	-0.004366	0.00617	0.479146
rs26537	chr5	115177014	T	C	-0.009477	0.006413	0.13944
rs26538	chr5	115178395	C	T	-0.011623	0.006524	0.07481
rs26529	chr5	115184450	T	C	-0.009553	0.006414	0.136344
rs171809	chr5	115186899	T	C	-0.008696	0.006426	0.175966
rs2406905	chr5	81260121	T	G	-0.006098	0.006087	0.316379
rs9647552	chr5	81260346	A	G	-0.031041	0.018621	0.09553
rs6898784	chr5	81264006	C	A	0.014864	0.014776	0.314414
rs6892260	chr5	81275790	A	G	0.01521	0.014133	0.281823
rs4703863	chr5	81276023	C	A	-0.000385	0.00615	0.95012
rs2406909	chr5	81276087	T	C	5.1e-05	0.00666	0.99386
rs2897554	chr5	81276241	G	A	-7.9e-05	0.006661	0.99055
rs6875409	chr5	81297077	A	G	-0.00311	0.0074	0.67434
rs10514231	chr5	81307412	C	T	-0.001167	0.006227	0.851327
rs2406910	chr5	81308719	C	T	8e-06	0.006652	0.998992
rs2406911	chr5	81312256	A	G	0.005197	0.006701	0.437972
rs10462376	chr5	81313760	A	T	-9.7e-05	0.007262	0.9893
rs11741846	chr5	81319824	A	G	-0.031227	0.032052	0.329917
rs17243791	chr5	81322547	A	G	-0.003472	0.007105	0.62509
rs6892261	chr5	81324365	T	C	0.000173	0.007526	0.981619
rs11741569	chr5	81325910	C	G	0.011649	0.009897	0.239157
rs1485587	chr5	81327042	A	G	-4.8e-05	0.005956	0.993532
rs13168323	chr5	81330536	G	T	0.003584	0.005952	0.547161
rs7733122	chr5	81351443	C	T	-0.003078	0.007107	0.665003
rs11740648	chr5	81351820	T	C	0.011203	0.009905	0.258029
rs3734114	chr5	81354389	T	C	4.6e-05	0.007284	0.994947
rs2860007	chr5	81356055	T	G	0.000309	0.005941	0.958514
rs16899359	chr5	81367320	G	A	-0.000397	0.007258	0.956327
rs10078736	chr5	81369089	A	G	-0.001004	0.006138	0.870033
rs12108833	chr5	81371755	A	G	-0.002999	0.00711	0.673136
rs13164890	chr5	81372044	A	G	-0.000668	0.006138	0.913338
rs6882294	chr5	81386491	C	T	-8.1e-05	0.007261	0.991053
rs324912	chr5	81386756	T	G	0.000132	0.007527	0.986039
rs324913	chr5	81388861	T	C	0.000847	0.00596	0.886933
rs10036319	chr5	81388879	C	T	-0.024283	0.012165	0.045944
rs1428938	chr5	81388952	A	G	0.003251	0.005956	0.585164
rs12186760	chr5	81389450	C	T	-0.000608	0.007264	0.93322
rs324914	chr5	81389950	T	C	-0.00311	0.007112	0.661879
rs6891113	chr5	81393118	A	G	0.003597	0.005955	0.545901
rs7736587	chr5	81394459	G	A	0.0138	0.014114	0.328196
rs901135	chr5	81398182	T	C	0.02943	0.016891	0.081453
rs12515069	chr5	81402224	A	G	0.000201	0.005944	0.973006
rs2200425	chr5	81405486	C	T	0.011193	0.009557	0.241501
rs1428939	chr5	81407693	G	A	0.00038	0.005944	0.948996
rs1835112	chr5	81407916	T	G	-0.010625	0.007666	0.16577
rs12654884	chr5	81408729	C	G	0.003535	0.005956	0.552928
rs7727483	chr5	81415071	G	A	0.006065	0.006489	0.349911
rs178957	chr5	81416305	A	G	-0.009768	0.007757	0.207961
rs4703535	chr5	81438144	T	A	-0.000847	0.006147	0.890441
rs1428940	chr5	81447995	A	G	-0.00325	0.007116	0.647922
rs1109524	chr5	81453860	A	G	-0.005874	0.007495	0.433165
rs2407064	chr5	81457358	C	A	0.002694	0.007154	0.70645
rs13435939	chr5	81457986	G	A	0.003452	0.01019	0.734813
rs12517271	chr5	81462884	C	T	-0.01604	0.025008	0.521275
rs10068160	chr5	81466075	C	A	0.002648	0.007134	0.710539
rs17245188	chr5	81469082	G	T	-0.002645	0.007164	0.712042
rs9293290	chr5	81474225	A	T	1.4e-05	0.006055	0.998136
rs2407065	chr5	81475723	T	C	0.003267	0.008039	0.684502
rs7720328	chr5	81479430	A	G	0.004217	0.007752	0.586508
rs4703537	chr5	81480371	C	T	8.7e-05	0.006073	0.988534
rs16899397	chr5	81480713	A	G	0.003176	0.010709	0.766771
rs7736487	chr5	81482168	G	C	0.003543	0.007745	0.647353
rs6452448	chr5	81487328	G	C	0.000497	0.006024	0.934198
rs2195447	chr5	81489088	A	G	0.003541	0.007761	0.648249
rs1109846	chr5	81490277	A	C	0.003576	0.008022	0.655795
rs891159	chr5	81491087	G	A	0.003236	0.007155	0.651059
rs4703870	chr5	81492643	G	A	0.00337	0.007147	0.637223
rs10065463	chr5	81500280	C	T	1.5e-05	0.006068	0.997979
rs7712216	chr5	81502786	G	C	0.002861	0.010728	0.789722
rs1543911	chr5	81504841	C	T	0.002863	0.00716	0.689244
rs12173237	chr5	81505029	G	A	0.002725	0.010675	0.798531
rs7718969	chr5	81510251	T	C	0.004335	0.007775	0.577195
rs16899425	chr5	81511286	T	C	0.003468	0.011081	0.754298
rs9293293	chr5	81515340	T	G	-0.001103	0.006244	0.85971
rs4703871	chr5	81515446	T	C	0.004919	0.008064	0.541933
rs13183503	chr5	81515885	G	A	-0.002985	0.018835	0.874062
rs6895884	chr5	81522105	C	T	0.002864	0.007926	0.717804
rs17245874	chr5	81527262	C	T	-0.008663	0.008575	0.31235
rs13175212	chr5	81532622	A	G	0.002143	0.005987	0.720366
rs6888977	chr5	81533735	C	T	0.001927	0.007444	0.79576
rs7733620	chr5	81534652	C	T	-0.001458	0.00599	0.807741
rs6452449	chr5	81536275	T	C	-0.001278	0.005996	0.831214
rs6870406	chr5	81537176	A	G	0.00195	0.008216	0.81242
rs12654645	chr5	81538528	C	T	0.001731	0.005998	0.772965
rs11743436	chr5	81539674	G	A	-0.001212	0.005999	0.839871
rs2195448	chr5	81541238	C	T	-0.001022	0.005996	0.864675
rs6891230	chr5	81545939	C	T	0.003171	0.006028	0.598868
rs12523353	chr5	81546918	C	A	0.000556	0.006166	0.928097
rs4703876	chr5	81547518	C	T	0.003354	0.00603	0.578096
rs1560207	chr5	81548653	T	C	0.002539	0.007941	0.74922
rs1864183	chr5	81549216	C	T	0.002354	0.006001	0.69483
rs1864182	chr5	81549240	C	A	0.003525	0.006043	0.55975
rs1864181	chr5	81549280	C	T	0.000835	0.006169	0.892305
rs6884232	chr5	81550043	G	A	0.001459	0.007445	0.844645
rs10044824	chr5	81551027	C	A	0.003191	0.006031	0.596722
rs2115467	chr5	81551477	A	G	0.001024	0.005996	0.864356
rs1019806	chr5	81551659	G	A	0.002546	0.007151	0.721887
rs2115466	chr5	81552397	T	C	0.003567	0.010754	0.740141
rs4703879	chr5	81553815	A	G	0.002601	0.007159	0.716334
rs10036937	chr5	81555167	C	G	0.002969	0.006033	0.622601
rs10070719	chr5	81555751	A	G	0.001485	0.008226	0.856729
rs16899437	chr5	81556746	A	G	0.00371	0.010945	0.734648
rs12652358	chr5	81559412	C	T	0.003918	0.006055	0.517673
rs9398071	chr6	106627910	C	T	0.006678	0.007715	0.386724
rs4945745	chr6	106629713	T	A	-0.0195	0.011507	0.090147
rs1322178	chr6	106631780	C	T	-0.002776	0.007462	0.70988
rs10484575	chr6	106631860	C	T	-0.004279	0.010715	0.689626
rs9386514	chr6	106636902	T	C	-0.006231	0.007759	0.421948
rs11759048	chr6	106648764	C	T	-0.003682	0.010693	0.730619
rs9373839	chr6	106655617	T	C	-0.002687	0.00744	0.718048
rs6930834	chr6	106657344	G	C	-0.005158	0.010825	0.633775
rs9486306	chr6	106661530	T	G	-0.003326	0.008639	0.700268
rs2299860	chr6	106665523	T	C	-0.021577	0.011962	0.071284
rs2299863	chr6	106667806	T	G	0.012172	0.01012	0.229038
rs665791	chr6	106674850	G	A	-0.009172	0.005963	0.123987
rs1769972	chr6	106675819	T	C	-0.006501	0.011232	0.562761
rs2787525	chr6	106683995	T	C	-0.003528	0.010669	0.74088
rs3827644	chr6	106685195	G	C	-0.002419	0.007421	0.744436
rs1475270	chr6	106687379	A	G	-0.008718	0.005959	0.143491
rs796707	chr6	106693521	G	A	-0.002797	0.010282	0.785584
rs12526431	chr6	106697392	C	T	-0.023211	0.011899	0.051108
rs1769981	chr6	106702234	G	T	-0.004679	0.010835	0.665897
rs3804332	chr6	106703618	T	C	-0.023271	0.011909	0.050714
rs3851210	chr6	106718522	C	T	-0.001494	0.012607	0.905628
rs3804333	chr6	106727215	C	T	-0.002218	0.007422	0.765087
rs1624701	chr6	106727719	C	T	-0.004452	0.010832	0.681102
rs524428	chr6	106729588	T	C	-0.008615	0.005953	0.147827
rs633724	chr6	106734040	C	T	-0.007886	0.006142	0.199153
rs9486314	chr6	106734189	C	T	-0.002009	0.008317	0.809113
rs484621	chr6	106734408	T	C	-0.011796	0.006179	0.056257
rs2787538	chr6	106735484	A	G	-0.00358	0.010655	0.736926
rs12529626	chr6	106737150	A	G	-0.01387	0.009758	0.155188
rs2787540	chr6	106737350	A	G	-0.004425	0.010831	0.68288
rs547738	chr6	106738723	G	A	-0.008731	0.005957	0.142714
rs1624009	chr6	106740272	A	T	-0.002953	0.010286	0.774043
rs490010	chr6	106740458	A	G	-0.011639	0.006176	0.059501
rs1766200	chr6	106741463	C	T	-0.003928	0.010661	0.712553
rs9486315	chr6	106744311	T	C	-0.001487	0.008489	0.860974
rs2763219	chr6	106745161	A	G	-0.009458	0.006172	0.12539
rs12212740	chr6	106749308	G	A	0.014185	0.010531	0.177959
rs1766208	chr6	106753449	C	T	-0.013256	0.008312	0.110759
rs671116	chr6	106760597	A	G	-0.00975	0.006153	0.113033
rs2763212	chr6	106760858	A	G	-0.002651	0.010676	0.803861
rs573775	chr6	106764866	G	A	-0.003947	0.00653	0.545625
rs12526668	chr6	106767627	C	T	-0.021044	0.011335	0.063381
rs597443	chr6	106769642	T	C	-0.010206	0.005963	0.087006
rs3804338	chr6	106772773	C	T	-0.043312	0.018098	0.016723
rs510432	chr6	106774030	T	C	-0.010282	0.006195	0.09699
rs803362	chr6	106775896	A	G	-0.010316	0.006197	0.095967
rs12197000	chr6	106778072	A	C	0.007841	0.005961	0.188362
rs9373846	chr6	106778384	A	G	-0.002498	0.007504	0.739241
rs2355380	chr6	106781896	G	T	-0.002342	0.00639	0.713986
rs3918227	chr7	150700946	C	A	-0.007191	0.010867	0.508163
rs3918188	chr7	150702781	C	A	0.003068	0.007134	0.667176
rs2853796	chr7	150703915	G	T	0.00481	0.006483	0.45821
rs743506	chr7	150706915	G	A	0.005054	0.00747	0.498657
rs743507	chr7	150707488	C	T	0.005777	0.008321	0.487581
rs891512	chr7	150708089	A	G	0.010305	0.008372	0.218349
rs7830	chr7	150709571	G	T	-0.005116	0.00685	0.455195
rs2373929	chr7	150714812	G	A	-0.012133	0.00663	0.067247
rs6464119	chr7	150717153	T	C	0.004404	0.008193	0.590877
rs13307588	chr7	150720902	A	G	-0.022581	0.013798	0.101724
rs3763486	chr7	150723265	T	C	-0.004362	0.007983	0.584833
rs2303922	chr7	150725722	A	C	-0.000995	0.006341	0.875337
rs6944935	chr7	150726920	C	G	0.002729	0.006733	0.685237
rs6947821	chr7	150729212	T	C	-0.003172	0.006873	0.644448
rs10952299	chr7	150730220	G	A	0.009525	0.007798	0.221916
rs4148844	chr7	150730999	G	A	0.002715	0.01565	0.86228

## Sheet: TG_MA_ATG_SNPs
SNP	chr	position	reference_allele	other_allele	beta	se	p.value
rs17388170	chr1	63248396	T	C	0.041715	0.008145	3.09e-07
rs12080049	chr1	63239831	G	A	0.041073	0.008122	4.34e-07
rs17123817	chr1	63246546	G	A	0.041004	0.008119	4.5e-07
rs12067646	chr1	63250266	C	T	0.04044	0.008111	6.29e-07
rs12125986	chr1	63333431	T	A	0.039265	0.00811	1.31e-06
rs3737891	chr1	63285033	T	C	0.041028	0.008493	1.38e-06
rs11208041	chr1	63289985	A	G	0.038929	0.008092	1.53e-06
rs11208042	chr1	63290052	G	T	0.038882	0.00809	1.56e-06
rs6587988	chr1	63252766	C	T	0.04055	0.008451	1.63e-06
rs12135672	chr1	63298766	T	A	0.038755	0.008093	1.71e-06
rs12097658	chr1	63313319	T	C	0.03864	0.008086	1.8e-06
rs10493328	chr1	63266720	G	A	0.039898	0.008452	2.39e-06
rs11208029	chr1	63252722	A	G	0.037913	0.008147	3.31e-06
rs11208030	chr1	63252829	G	A	0.037795	0.008145	3.53e-06
rs4409690	chr1	63266810	G	A	0.037598	0.008147	3.99e-06
rs2366820	chr1	63283920	C	T	-0.026216	0.00602	1.35e-05
rs6587990	chr1	63272459	T	A	-0.026131	0.006023	1.45e-05
rs6587997	chr1	63338186	T	G	-0.025812	0.006024	1.85e-05
rs11208037	chr1	63283516	A	G	-0.025791	0.006025	1.88e-05
rs12756081	chr1	63337334	G	A	-0.025756	0.006024	1.93e-05
rs6686232	chr1	63277097	C	T	-0.025619	0.006023	2.13e-05
rs7513520	chr1	63288932	C	T	-0.025585	0.006045	2.34e-05
rs10493327	chr1	63303845	C	T	-0.02539	0.006024	2.53e-05
rs3737893	chr1	63307384	T	C	-0.025216	0.006024	2.87e-05
rs12128286	chr1	63332195	A	C	-0.025159	0.006025	3e-05
rs1981067	chr1	63322743	C	T	-0.025098	0.006022	3.11e-05
rs11208035	chr1	63274538	T	C	-0.025094	0.006263	6.23e-05
rs7519205	chr1	63290128	G	A	-0.02542	0.006379	6.83e-05
rs7635838	chr3	11412604	T	C	-0.024332	0.006144	7.56e-05
rs3211074	chr1	63330217	G	A	-0.024569	0.006266	8.91e-05
rs7539616	chr1	63283005	C	T	-0.028646	0.007496	0.000134
rs2447607	chr3	11552027	C	T	-0.023655	0.00645	0.000247
rs9826803	chr3	11461863	G	A	-0.022787	0.006216	0.000248
rs4273358	chr3	11415160	T	G	-0.022068	0.006076	0.000284
rs2594972	chr3	11397417	A	G	-0.022556	0.006216	0.000287
rs9874535	chr3	11463730	A	G	-0.021547	0.006064	0.000383
rs4684775	chr3	11436413	A	G	-0.022297	0.006327	0.000428
rs2606738	chr3	11396562	T	C	-0.022986	0.006527	0.000432
rs9870881	chr3	11447082	A	G	-0.021271	0.006057	0.000448
rs2594966	chr3	11325276	G	A	-0.021467	0.006156	0.000491
rs6792718	chr3	11434380	A	G	-0.021134	0.00606	0.000491
rs9310379	chr3	11434143	T	C	-0.022052	0.006327	0.000495
rs2606736	chr3	11400249	C	T	-0.021216	0.006102	0.00051
rs2880897	chr3	11494544	A	G	-0.020783	0.006036	0.000579
rs2606750	chr3	11372151	T	C	-0.021091	0.006142	0.000598
rs4684072	chr3	11514860	A	G	-0.021829	0.006384	0.000631
rs6059919	chr20	33151545	G	T	-0.028356	0.008305	0.000643
rs6059916	chr20	33148861	T	G	-0.028223	0.00831	0.000687
rs12122434	chr1	63261652	A	G	0.056384	0.016776	0.000781
rs9310383	chr3	11491305	C	T	-0.019704	0.006071	0.001177
rs4684782	chr3	11518755	T	C	-0.01989	0.006131	0.001183
rs12636305	chr3	11418924	T	G	0.024768	0.00792	0.001773
rs2373929	chr7	150714812	G	A	-0.020424	0.006584	0.001929
rs7830	chr7	150709571	G	T	-0.020956	0.006808	0.002091
rs6791877	chr3	11474354	A	G	0.023717	0.007926	0.00278
rs4684774	chr3	11426086	T	C	0.022727	0.007624	0.002884
rs7621218	chr3	11442013	C	T	0.022617	0.007637	0.003072
rs41530551	chr11	46465394	T	C	0.069936	0.02392	0.00347
rs9818393	chr3	11509668	C	T	-0.019648	0.006739	0.003563
rs921226	chr3	11324794	C	T	0.022484	0.007747	0.003716
rs1766208	chr6	106753449	C	T	-0.023332	0.008237	0.004632
rs11128547	chr3	11393268	C	T	0.021813	0.007714	0.004699
rs6058079	chr20	33142873	G	A	-0.022723	0.008067	0.004866
rs34621655	chr3	11530121	T	C	-0.017407	0.006215	0.005109
rs1470612	chr3	11336966	C	T	0.021527	0.007726	0.005346
rs6442260	chr3	11590751	G	A	0.017205	0.006245	0.005881
rs7625184	chr3	11333734	T	C	0.021135	0.007683	0.005959
rs1470613	chr3	11347525	G	A	0.022018	0.00802	0.006059
rs3816380	chr3	11381973	A	C	0.021886	0.008013	0.006325
rs4684065	chr3	11376559	A	C	0.020978	0.007686	0.006361
rs2305686	chr3	11350553	C	T	0.021043	0.007727	0.006478
rs11714039	chr3	11365448	G	A	0.021011	0.007719	0.006503
rs10952299	chr7	150730220	G	A	0.021005	0.007745	0.006703
rs346071	chr3	11305584	A	T	-0.017591	0.006544	0.007201
rs2454505	chr3	11497325	T	C	0.019724	0.007366	0.007431
rs2454511	chr3	11489133	C	T	0.021058	0.007955	0.008133
rs367745	chr3	11309274	T	C	-0.017112	0.006569	0.0092
rs4684073	chr3	11557341	A	G	0.020247	0.007903	0.010428
rs4377480	chr3	11525500	T	C	0.019602	0.007671	0.010629
rs2144956	chr20	33145868	G	A	-0.021542	0.008458	0.010884
rs4684787	chr3	11579865	C	T	-0.016503	0.006556	0.011844
rs4254156	chr12	10381259	T	G	-0.029912	0.011996	0.012671
rs12654645	chr5	81538528	C	T	0.014724	0.005932	0.013081
rs1624009	chr6	106740272	A	T	-0.025057	0.010192	0.013968
rs3763486	chr7	150723265	T	C	-0.01937	0.00791	0.014351
rs10078736	chr5	81369089	A	G	0.014873	0.006077	0.014416
rs2787538	chr6	106735484	A	G	-0.025843	0.010566	0.014471
rs13164890	chr5	81372044	A	G	0.014852	0.006078	0.014565
rs1766200	chr6	106741463	C	T	-0.025746	0.010561	0.014796
rs2763212	chr6	106760858	A	G	-0.0256	0.010577	0.015521
rs13175212	chr5	81532622	A	G	0.014212	0.005912	0.016233
rs2787525	chr6	106683995	T	C	-0.025346	0.010573	0.016537
rs11759048	chr6	106648764	C	T	-0.025392	0.010606	0.016683
rs10484575	chr6	106631860	C	T	-0.025363	0.010626	0.017015
rs4764331	chr12	10380682	A	C	0.02842	0.011925	0.017182
rs4703863	chr5	81276023	C	A	0.014494	0.006099	0.017505
rs6452449	chr5	81536275	T	C	-0.014062	0.00593	0.017743
rs796707	chr6	106693521	G	A	-0.024169	0.010212	0.017965
rs1864183	chr5	81549216	C	T	0.014014	0.005936	0.018251
rs2454510	chr3	11489339	C	T	0.016774	0.007142	0.01886
rs11743436	chr5	81539674	G	A	-0.013903	0.00593	0.019081
rs6088520	chr20	33132364	C	T	-0.013901	0.005999	0.020506
rs2115467	chr5	81551477	A	G	0.013675	0.00593	0.021138
rs1835112	chr5	81407916	T	G	0.017285	0.007596	0.022902
rs11111079	chr12	102298621	G	A	0.015116	0.006653	0.023103
rs2195448	chr5	81541238	C	T	-0.01341	0.005925	0.023653
rs10860816	chr12	102295903	C	T	0.01432	0.006376	0.024731
rs178957	chr5	81416305	A	G	-0.017238	0.007706	0.025313
rs7733620	chr5	81534652	C	T	-0.013196	0.005915	0.025702
rs7300643	chr12	102298761	C	T	0.014184	0.006382	0.026277
rs6452448	chr5	81487328	G	C	-0.012962	0.005955	0.029526
rs2424994	chr20	33132917	C	T	0.018261	0.008407	0.029865
rs10799	chr2	220084938	C	T	0.015979	0.007421	0.031315
rs2606741	chr3	11392426	G	A	-0.016109	0.007568	0.033307
rs1864181	chr5	81549280	C	T	0.012402	0.006074	0.041197
rs1109524	chr5	81453860	A	G	0.015106	0.007439	0.042311
rs4703535	chr5	81438144	T	A	0.012347	0.006095	0.042797
rs1864182	chr5	81549240	C	A	0.012103	0.005993	0.043443
rs12523353	chr5	81546918	C	A	0.012155	0.006073	0.045367
rs12298720	chr12	102318856	A	G	0.01869	0.009356	0.045772
rs17034661	chr3	11602131	G	A	0.015819	0.00794	0.04635
rs1769981	chr6	106702234	G	T	-0.021325	0.010772	0.04775
rs9647552	chr5	81260346	A	G	0.036459	0.018509	0.048879
rs1428938	chr5	81388952	A	G	0.011605	0.0059	0.049223
rs2897554	chr5	81276241	G	A	0.013014	0.006618	0.049244
rs6891113	chr5	81393118	A	G	0.011583	0.005898	0.049555
rs2406909	chr5	81276087	T	C	0.012978	0.006613	0.049721
rs17243791	chr5	81322547	A	G	-0.013844	0.007058	0.04984
rs2787540	chr6	106737350	A	G	-0.021078	0.010753	0.049995
rs4703876	chr5	81547518	C	T	0.011668	0.005971	0.050695
rs12654884	chr5	81408729	C	G	0.011519	0.0059	0.050921
rs1624701	chr6	106727719	C	T	-0.020965	0.010764	0.051463
rs7733122	chr5	81351443	C	T	-0.013656	0.00706	0.05307
rs324914	chr5	81389950	T	C	-0.013653	0.007059	0.053121
rs10036937	chr5	81555167	C	G	0.011548	0.005974	0.053251
rs10044824	chr5	81551027	C	A	0.011537	0.005972	0.053405
rs13168323	chr5	81330536	G	T	0.011345	0.005896	0.054344
rs6891230	chr5	81545939	C	T	0.011485	0.00597	0.054393
rs4703870	chr5	81492643	G	A	0.013547	0.007094	0.056206
rs3851210	chr6	106718522	C	T	0.023816	0.012518	0.057123
rs2406910	chr5	81308719	C	T	0.012673	0.006669	0.057404
rs17783626	chr2	220074442	T	C	0.03219	0.01696	0.057712
rs2407064	chr5	81457358	C	A	0.013398	0.007094	0.05895
rs6944935	chr7	150726920	C	G	0.012605	0.006682	0.059275
rs12652358	chr5	81559412	C	T	0.01128	0.005989	0.05966
rs2853796	chr7	150703915	G	T	-0.012133	0.006449	0.059923
rs12108833	chr5	81371755	A	G	-0.01321	0.007058	0.061272
rs1428940	chr5	81447995	A	G	-0.013164	0.007064	0.062421
rs1769972	chr6	106675819	T	C	-0.020749	0.011148	0.062715
rs346081	chr3	11329085	A	G	-0.015172	0.008166	0.063186
rs1543911	chr5	81504841	C	T	0.013195	0.007111	0.06352
rs17245188	chr5	81469082	G	T	-0.013122	0.007112	0.065028
rs13307588	chr7	150720902	A	G	-0.025296	0.013719	0.065206
rs6930834	chr6	106657344	G	C	-0.019831	0.010778	0.065778
rs891159	chr5	81491087	G	A	0.01305	0.007097	0.065957
rs10068160	chr5	81466075	C	A	0.012963	0.007089	0.067461
rs2594992	chr3	11360997	A	C	-0.011801	0.006465	0.067949
rs1019806	chr5	81551659	G	A	0.012948	0.007102	0.068283
rs10514231	chr5	81307412	C	T	0.011181	0.006181	0.070463
rs346078	chr3	11327840	G	C	-0.011259	0.006247	0.071473
rs7954630	chr12	102290154	G	A	0.011174	0.006207	0.071827
rs671116	chr6	106760597	A	G	-0.010862	0.006107	0.075337
rs3732941	chr3	11304575	A	G	0.015483	0.008707	0.075389
rs4703879	chr5	81553815	A	G	0.012624	0.007108	0.075723
rs222835	chr17	7134129	A	G	-0.010795	0.006089	0.076287
rs4622329	chr12	102321935	G	A	0.011437	0.006549	0.080745
rs6059908	chr20	33132159	T	C	-0.01407	0.008087	0.081912
rs2406911	chr5	81312256	A	G	0.011527	0.006648	0.082945
rs324913	chr5	81388861	T	C	-0.010159	0.005907	0.085467
rs2594989	chr3	11316143	C	T	-0.013948	0.008175	0.087982
rs2594995	chr3	11369117	G	A	-0.013827	0.008142	0.089451
rs2763219	chr6	106745161	A	G	-0.010371	0.006121	0.09019
rs2595002	chr3	11373700	G	A	-0.013579	0.008127	0.094759
rs2594980	chr3	11381387	C	T	-0.012777	0.007652	0.09494
rs2281695	chr20	33129164	T	C	-0.01339	0.008154	0.100553
rs6059918	chr20	33150503	C	T	-0.009745	0.00594	0.100893
rs6088527	chr20	33155841	C	T	-0.009697	0.005936	0.102327
rs9840982	chr3	11564940	C	A	0.013102	0.008034	0.102936
rs7960780	chr12	102309768	G	A	0.010248	0.006313	0.104511
rs2305295	chr3	11596302	T	C	0.011243	0.006946	0.105502
rs2252601	chr3	11481234	A	G	-0.013116	0.008108	0.105756
rs2595004	chr3	11406721	C	T	-0.01322	0.008177	0.105945
rs6087600	chr20	33157217	T	C	-0.009585	0.005932	0.106135
rs1485587	chr5	81327042	A	G	-0.009495	0.005901	0.107592
rs633724	chr6	106734040	C	T	-0.00976	0.006099	0.109548
rs2443716	chr3	11523670	T	C	-0.012047	0.007573	0.111667
rs7651886	chr3	11572728	C	T	0.012675	0.00797	0.111774
rs2454512	chr3	11487506	T	C	-0.013377	0.00845	0.113411
rs2176092	chr12	102287370	T	C	0.009812	0.006222	0.114773
rs11128550	chr3	11466828	A	G	-0.012748	0.008087	0.114952
rs12515069	chr5	81402224	A	G	0.009266	0.005891	0.115734
rs12526668	chr6	106767627	C	T	-0.017643	0.011224	0.115972
rs4303283	chr12	102321792	C	A	0.012415	0.0079	0.116046
rs4684780	chr3	11478960	G	A	-0.01266	0.008086	0.117432
rs9293293	chr5	81515340	T	G	-0.009683	0.00619	0.117727
rs1428939	chr5	81407693	G	A	0.009191	0.00589	0.118651
rs2454509	chr3	11489653	T	C	-0.012575	0.008068	0.119069
rs2860007	chr5	81356055	T	G	-0.009164	0.005891	0.119771
rs9850117	chr3	11571991	C	T	0.012522	0.008066	0.120541
rs6895884	chr5	81522105	C	T	0.012173	0.007887	0.122715
rs11053685	chr12	10364170	A	G	-0.017397	0.011285	0.12318
rs7349536	chr3	11442503	T	C	-0.012417	0.008083	0.124454
rs490010	chr6	106740458	A	G	-0.009306	0.006128	0.128873
rs7975309	chr12	102288481	G	A	0.00907	0.005973	0.128914
rs7305951	chr12	102294501	C	T	0.009041	0.005967	0.129716
rs6875409	chr5	81297077	A	G	-0.011137	0.007353	0.129836
rs4580536	chr3	11422319	A	G	-0.012257	0.008103	0.130368
rs9830784	chr3	11434605	A	G	-0.012267	0.008119	0.130813
rs2303922	chr7	150725722	A	C	0.009481	0.006276	0.130854
rs2244617	chr3	11503097	T	C	-0.012781	0.008461	0.130887
rs10065463	chr5	81500280	C	T	0.009038	0.006022	0.133362
rs2291487	chr11	46456344	C	T	-0.012819	0.008546	0.133599
rs7643330	chr3	11442093	A	G	-0.012105	0.008081	0.134143
rs597443	chr6	106769642	T	C	-0.008834	0.005908	0.134829
rs4703537	chr5	81480371	C	T	0.008983	0.006025	0.135977
rs1046593	chr3	11596402	C	T	0.012872	0.008657	0.137022
rs6088521	chr20	33133184	A	C	-0.009062	0.006178	0.142401
rs6539020	chr12	102308190	G	A	-0.016011	0.010981	0.144804
rs4945745	chr6	106629713	T	A	-0.016578	0.011388	0.145458
rs7248	chr12	10375302	C	A	0.011824	0.008146	0.146604
rs7125907	chr11	46622392	C	T	-0.01241	0.008554	0.146817
rs3862794	chr11	72538600	T	C	0.010825	0.007498	0.148839
rs9293290	chr5	81474225	A	T	0.008653	0.006007	0.149753
rs2454502	chr3	11499331	T	C	-0.012059	0.008373	0.149762
rs9848960	chr3	11601360	C	T	0.01161	0.008117	0.152615
rs2443712	chr3	11538063	A	G	-0.010744	0.007528	0.153521
rs9861286	chr3	11568144	G	A	0.011202	0.007863	0.15426
rs1475270	chr6	106687379	A	G	-0.008386	0.005904	0.155502
rs12283172	chr11	46442526	C	T	-0.012124	0.008542	0.155783
rs9811482	chr3	11578591	C	T	0.010718	0.007562	0.156382
rs17536147	chr3	11559102	G	C	-0.020574	0.014519	0.15645
rs2442794	chr3	11551001	A	G	-0.011504	0.008134	0.157255
rs9832407	chr3	11605373	A	G	0.011919	0.008437	0.157711
rs9398071	chr6	106627910	C	T	0.010755	0.007667	0.160661
rs11111093	chr12	102327309	T	C	0.013075	0.009326	0.160881
rs6884232	chr5	81550043	G	A	0.010317	0.007396	0.16302
rs6947821	chr7	150729212	T	C	0.009521	0.006826	0.163024
rs2442781	chr3	11483769	G	A	-0.010639	0.007645	0.164016
rs6888977	chr5	81533735	C	T	0.010269	0.007395	0.164907
rs524428	chr6	106729588	T	C	-0.008149	0.005895	0.1668
rs547738	chr6	106738723	G	A	-0.008118	0.005903	0.16906
rs484621	chr6	106734408	T	C	-0.008383	0.006125	0.1711
rs2074217	chr17	7150552	A	G	-0.008382	0.006139	0.172144
rs4964879	chr12	132400309	G	A	0.01313	0.00965	0.173624
rs11539	chr12	10374719	T	C	-0.032483	0.023999	0.175876
rs2443703	chr3	11564191	G	A	0.010893	0.008075	0.177353
rs2171668	chr11	46466828	A	C	-0.011403	0.008473	0.178327
rs13082005	chr3	112270857	G	A	0.008673	0.006454	0.178969
rs10160701	chr11	46551918	C	T	-0.011372	0.008478	0.179786
rs7306175	chr12	102294618	C	A	0.008297	0.006186	0.179857
rs665791	chr6	106674850	G	A	-0.00792	0.005906	0.179941
rs10860812	chr12	102288370	G	A	0.008277	0.00619	0.181108
rs3804332	chr6	106703618	T	C	-0.015734	0.011786	0.181869
rs2344826	chr3	11562627	A	G	-0.012982	0.009728	0.182015
rs7481312	chr11	46596674	C	T	-0.011364	0.008533	0.182908
rs3918188	chr7	150702781	C	A	0.009378	0.007086	0.185665
rs26532	chr5	115173678	C	A	0.010211	0.007721	0.185985
rs7130141	chr11	46499874	C	T	-0.011142	0.008473	0.188495
rs11819869	chr11	46560680	C	T	-0.011118	0.008482	0.189935
rs12984043	chr19	10672493	C	T	-0.008012	0.006122	0.190624
rs11038910	chr11	46543524	C	T	-0.009487	0.007269	0.191826
rs875569	chr19	10668953	G	A	-0.007782	0.005963	0.191856
rs2902858	chr11	46524013	T	C	-0.011061	0.008478	0.191998
rs7621843	chr3	11603229	T	G	0.01047	0.008055	0.193665
rs2454513	chr3	11549596	C	T	-0.01047	0.008102	0.196233
rs12574668	chr11	46422686	C	A	-0.010974	0.008495	0.196367
rs12821011	chr12	10362875	T	G	-0.013997	0.010843	0.196747
rs7585217	chr2	234189406	G	A	0.015805	0.01227	0.197685
rs2360750	chr19	10656442	G	C	-0.007944	0.006169	0.197851
rs2654186	chr17	7151111	A	C	-0.007956	0.006183	0.198156
rs17197116	chr11	46520302	T	C	-0.014986	0.011788	0.203614
rs12319783	chr12	102322942	C	T	0.012672	0.009984	0.20432
rs2900384	chr12	10373881	G	A	0.010444	0.008253	0.205674
rs13432541	chr2	234152509	G	A	-0.015407	0.012205	0.206795
rs222843	chr17	7145981	T	C	0.00776	0.006185	0.209627
rs3087689	chr19	10664632	A	G	0.008366	0.006673	0.209951
rs1560688	chr19	10666668	A	G	-0.007703	0.006162	0.211263
rs222851	chr17	7139238	G	A	0.007524	0.006115	0.218507
rs892084	chr19	10669032	T	C	-0.007619	0.006227	0.221087
rs4911429	chr20	33133553	G	A	-0.007978	0.006532	0.221885
rs12526431	chr6	106697392	C	T	-0.014384	0.011782	0.222137
rs11741846	chr5	81319824	A	G	-0.038586	0.031792	0.224842
rs16859775	chr3	112271140	G	A	-0.019812	0.01636	0.225878
rs2443701	chr3	11588773	C	T	0.00924	0.00766	0.227706
rs2437686	chr3	11588989	A	G	0.00917	0.007661	0.231305
rs2442769	chr3	11491086	G	A	-0.010094	0.008493	0.234575
rs26534	chr5	115175701	G	A	0.007591	0.006396	0.235251
rs4764841	chr12	102300677	A	G	-0.012084	0.010238	0.237839
rs3745249	chr19	10670992	C	T	-0.006998	0.005965	0.240697
rs4944804	chr11	72520530	C	A	0.008257	0.007082	0.243638
rs6059909	chr20	33139691	C	A	-0.006868	0.005933	0.247027
rs3745255	chr19	10668452	A	G	-0.007123	0.006171	0.248351
rs4764839	chr12	102300347	T	C	-0.012313	0.010711	0.250291
rs2299860	chr6	106665523	T	C	-0.013552	0.011842	0.252436
rs17032046	chr12	102300819	C	G	-0.011851	0.010431	0.255862
rs743507	chr7	150707488	C	T	-0.009354	0.008272	0.258144
rs2437685	chr3	11593013	C	T	0.009092	0.008052	0.25883
rs17032033	chr12	102286790	T	C	-0.011335	0.010192	0.266069
rs11545166	chr19	10671894	T	G	0.018145	0.016357	0.267277
rs4148844	chr7	150730999	G	A	0.017074	0.01556	0.272501
rs11615995	chr12	132396343	C	T	-0.00861	0.007853	0.272849
rs2596815	chr3	11594930	G	A	-0.008385	0.007675	0.274593
rs8108051	chr19	10661775	T	C	-0.006466	0.005957	0.277751
rs7248036	chr19	10648933	C	T	-0.006591	0.006118	0.281323
rs10845074	chr12	10368459	A	G	0.007533	0.007067	0.286464
rs9855986	chr3	11597277	G	A	0.024128	0.022856	0.291122
rs17245874	chr5	81527262	C	T	0.008912	0.00852	0.295539
rs3736271	chr3	112262957	T	C	-0.017443	0.016683	0.295751
rs222852	chr17	7140606	A	G	0.006323	0.006064	0.297062
rs2282613	chr11	72530196	C	T	0.006971	0.006702	0.298264
rs10036319	chr5	81388879	C	T	0.01256	0.012086	0.298695
rs11582138	chr1	63277459	A	G	-0.008486	0.008321	0.307774
rs26537	chr5	115177014	T	C	0.006443	0.00633	0.30873
rs12298825	chr12	102312230	T	C	0.007924	0.007865	0.31368
rs1375204	chr3	11387716	C	G	0.013498	0.013597	0.320842
rs10468346	chr16	75593083	A	G	0.011787	0.011911	0.32236
rs9373846	chr6	106778384	A	G	0.007361	0.00746	0.323776
rs7487166	chr12	132399243	A	G	-0.008374	0.008494	0.324186
rs4764332	chr12	10380928	T	G	0.022991	0.023505	0.327989
rs13005285	chr2	234194957	T	G	-0.006421	0.006586	0.329564
rs3804333	chr6	106727215	C	T	0.007054	0.007366	0.338231
rs12303764	chr12	132399065	T	G	-0.007215	0.007546	0.33897
rs1130905	chr2	242612784	T	G	-0.007653	0.008017	0.339763
rs1322178	chr6	106631780	C	T	0.007061	0.007401	0.340075
rs2289473	chr2	234182025	C	T	-0.011082	0.011619	0.34019
rs573775	chr6	106764866	G	A	-0.00615	0.006492	0.343515
rs743506	chr7	150706915	G	A	-0.00696	0.007388	0.346129
rs958935	chr3	112270412	A	G	-0.014804	0.015812	0.349133
rs13071492	chr3	112264067	A	C	-0.01559	0.016686	0.350143
rs11111091	chr12	102326532	A	G	0.005773	0.006206	0.352231
rs28365853	chr3	112281131	C	T	-0.014642	0.015896	0.356969
rs11053689	chr12	10369007	G	C	-0.011558	0.012652	0.360957
rs7936074	chr11	72542687	T	C	0.038854	0.042532	0.360964
rs4764324	chr12	10362224	C	T	-0.007047	0.007734	0.36223
rs16859727	chr3	112254844	A	G	-0.014372	0.015809	0.363288
rs7135515	chr12	102315746	G	T	0.007889	0.008684	0.363674
rs4663421	chr2	234201700	G	C	-0.010592	0.011786	0.368796
rs3827644	chr6	106685195	G	C	0.006618	0.007372	0.369363
rs10898881	chr11	72527018	A	G	-0.005216	0.005944	0.380173
rs2442793	chr3	11547695	T	C	0.010652	0.012223	0.383483
rs10743876	chr12	10384573	G	A	0.019673	0.022577	0.383564
rs4675930	chr2	242605962	C	T	-0.007951	0.009158	0.385253
rs9373839	chr6	106655617	T	C	0.006371	0.007388	0.388534
rs7255312	chr19	10663165	C	T	0.00751	0.008716	0.388903
rs6088525	chr20	33141272	T	C	-0.005398	0.006281	0.390089
rs4663402	chr2	234193663	A	T	-0.009929	0.01182	0.400912
rs6431659	chr2	234167020	A	G	-0.005388	0.006497	0.406883
rs6464119	chr7	150717153	T	C	-0.006728	0.008142	0.408614
rs964632	chr16	75594918	T	C	0.00543	0.006593	0.410208
rs980304	chr16	87426667	G	A	-0.005263	0.006402	0.41107
rs26536	chr5	115176589	A	G	0.004981	0.006087	0.413134
rs10823	chr12	102317141	C	T	0.007044	0.008652	0.415531
rs901135	chr5	81398182	T	C	0.013651	0.016797	0.416374
rs7133672	chr12	132383626	A	G	0.006687	0.008239	0.417024
rs3732817	chr3	112252532	A	G	-0.005119	0.006407	0.424293
rs16859787	chr3	112274613	A	G	-0.012591	0.015815	0.425957
rs8113274	chr19	10666380	T	A	0.005742	0.007231	0.427153
rs11616018	chr12	132396603	C	T	-0.006494	0.008236	0.430366
rs4843608	chr16	87447028	G	A	-0.011429	0.014589	0.433401
rs7949371	chr11	46522304	C	T	-0.005441	0.006961	0.434397
rs4682110	chr3	112253756	G	A	-0.004716	0.006076	0.437668
rs2355380	chr6	106781896	G	T	0.004912	0.00633	0.437768
rs6758317	chr2	234168951	C	T	-0.005626	0.00725	0.437771
rs7932866	chr11	46548094	A	G	-0.006491	0.008428	0.441232
rs26529	chr5	115184450	T	C	0.004866	0.006333	0.442251
rs3745250	chr19	10670794	G	A	-0.004652	0.006064	0.44295
rs3802890	chr11	46534546	A	G	-0.005316	0.00695	0.444363
rs4764678	chr12	102315592	G	A	0.006261	0.008281	0.449649
rs9855848	chr3	112251775	C	T	-0.004757	0.006319	0.451606
rs7953348	chr12	132384831	C	T	-0.006018	0.007999	0.451832
rs10159426	chr1	63292870	C	G	-0.004448	0.005929	0.453157
rs10845073	chr12	10364306	T	C	0.008061	0.010809	0.455787
rs10860806	chr12	102270485	C	T	-0.007858	0.010716	0.4634
rs10898880	chr11	72525111	C	A	-0.004341	0.005933	0.464449
rs2293079	chr2	220100787	C	T	-0.007301	0.009987	0.464803
rs4964945	chr12	132374349	G	C	-0.005997	0.008227	0.466059
rs6539014	chr12	102277782	A	G	0.004557	0.006261	0.466739
rs7486842	chr12	132408430	G	A	0.00728	0.010064	0.469457
rs2406905	chr5	81260121	T	G	0.004335	0.006027	0.472044
rs7978708	chr12	132411904	T	C	0.007095	0.009978	0.477039
rs10860820	chr12	102313365	G	A	0.006204	0.00878	0.479783
rs11038913	chr11	46559730	T	C	-0.00771	0.010999	0.483296
rs10860808	chr12	102272659	G	A	-0.007469	0.010718	0.485879
rs7925678	chr11	46570859	A	G	-0.004845	0.006959	0.486298
rs1050847	chr16	87443734	C	T	0.004345	0.006289	0.489596
rs6754677	chr2	234199461	G	A	-0.004394	0.006383	0.491254
rs2050248	chr1	63338118	A	T	-0.004064	0.005921	0.492558
rs6511703	chr19	10666450	T	C	0.005037	0.007411	0.496744
rs7974987	chr12	102288465	A	G	0.01625	0.023916	0.49688
rs1333733	chr1	63322561	A	G	-0.003994	0.005928	0.500551
rs6737398	chr2	234170397	G	A	-0.004215	0.006281	0.502222
rs4663396	chr2	234192251	C	T	-0.004842	0.007217	0.502316
rs4764321	chr12	10359086	G	A	0.007818	0.011709	0.504369
rs11038914	chr11	46561301	C	T	-0.005387	0.008099	0.506029
rs12272795	chr11	46544072	A	G	-0.005431	0.008167	0.506068
rs6683423	chr1	63306654	G	A	-0.003929	0.005912	0.506328
rs10889383	chr1	63296761	C	T	-0.003918	0.005915	0.507792
rs11740648	chr5	81351820	T	C	-0.006497	0.009814	0.507988
rs3765638	chr11	72537072	G	A	0.005405	0.008188	0.509182
rs6679582	chr1	63296271	T	C	-0.003883	0.005916	0.511584
rs324912	chr5	81386756	T	G	0.004878	0.007473	0.513898
rs3748399	chr16	87445270	T	C	0.009382	0.014462	0.516526
rs11741569	chr5	81325910	C	G	-0.006354	0.009806	0.516997
rs10845066	chr12	10356932	T	G	-0.005208	0.008094	0.519951
rs13183503	chr5	81515885	G	A	0.012034	0.018788	0.521849
rs6892261	chr5	81324365	T	C	0.004768	0.007472	0.523474
rs12197000	chr6	106778072	A	C	0.00377	0.005915	0.52386
rs17787804	chr11	46506885	C	T	-0.004447	0.006978	0.52397
rs11682898	chr2	234180979	C	T	0.007622	0.012008	0.525634
rs4703871	chr5	81515446	T	C	-0.005018	0.007992	0.530109
rs6872406	chr5	115157476	G	A	0.004805	0.007666	0.530813
rs12173237	chr5	81505029	G	A	-0.006605	0.01055	0.531283
rs1126205	chr11	72523794	G	T	0.006247	0.010007	0.532461
rs3797570	chr5	115169920	G	A	0.00503	0.008079	0.533608
rs1050863	chr16	87440895	G	A	0.003867	0.006284	0.538376
rs10772239	chr12	10356774	A	G	-0.005011	0.008169	0.539637
rs891512	chr7	150708089	A	G	-0.005087	0.008321	0.540947
rs7600743	chr2	234189359	A	G	0.007693	0.012594	0.541337
rs7540030	chr1	63249975	A	G	-0.003602	0.005923	0.543141
rs1472001	chr11	46484685	G	A	-0.004951	0.00817	0.544511
rs8059571	chr16	87424654	A	G	-0.00366	0.006312	0.562101
rs26538	chr5	115178395	C	T	0.003723	0.006462	0.56454
rs2864076	chr11	46460038	C	T	-0.004662	0.008111	0.56547
rs2373526	chr12	102263914	A	G	0.003533	0.006186	0.567987
rs7736587	chr5	81394459	G	A	-0.007843	0.013954	0.574081
rs1873571	chr3	112259388	T	G	-0.007181	0.012876	0.577109
rs11038919	chr11	46585781	A	G	-0.004542	0.008166	0.578072
rs1489192	chr11	46509344	T	C	-0.004519	0.008144	0.578978
rs803362	chr6	106775896	A	G	-0.003401	0.006145	0.58004
rs12573978	chr11	46578400	A	G	-0.004458	0.008159	0.584828
rs2638037	chr3	112252390	A	G	-0.006981	0.012892	0.588203
rs17032039	chr12	102292831	A	G	0.012899	0.023967	0.590474
rs8051218	chr16	87436463	T	C	-0.008062	0.014989	0.590677
rs6564267	chr16	75603925	T	G	0.003491	0.006498	0.591073
rs3802888	chr11	46515902	A	G	-0.004356	0.008107	0.59109
rs510432	chr6	106774030	T	C	-0.003259	0.006147	0.596
rs1058600	chr5	115166713	C	T	0.004039	0.007689	0.599353
rs16938506	chr11	46454313	A	C	-0.004236	0.008108	0.601385
rs11038897	chr11	46470827	C	T	-0.004221	0.008106	0.602543
rs2638031	chr3	112287760	T	C	-0.006709	0.012898	0.603003
rs10512488	chr17	40963904	G	A	-0.003852	0.007457	0.60549
rs7127529	chr11	46582072	A	C	-0.004156	0.008101	0.607978
rs2299863	chr6	106667806	T	G	0.005117	0.010048	0.61056
rs756534	chr12	102280255	G	T	0.003122	0.006184	0.613642
rs7955730	chr12	102308095	C	T	0.003704	0.007379	0.615754
rs10439163	chr19	10645495	A	G	0.003014	0.006081	0.620241
rs2241876	chr2	234186734	T	G	-0.003299	0.006888	0.632015
rs12578042	chr11	46515004	C	G	-0.003891	0.008141	0.632713
rs6880889	chr5	115167896	T	A	0.003667	0.007682	0.633189
rs4764850	chr12	102322903	A	G	0.003044	0.006401	0.634421
rs2638022	chr3	112265776	T	C	-0.00604	0.012788	0.636702
rs2933134	chr3	112255910	G	C	0.009404	0.019981	0.637918
rs17787739	chr11	46452263	G	A	0.008269	0.017707	0.640517
rs2969896	chr3	112256630	A	G	0.009338	0.02003	0.64108
rs3792106	chr2	234190740	T	C	0.002905	0.006237	0.641458
rs12529626	chr6	106737150	A	G	-0.004516	0.009714	0.642045
rs2803245	chr1	63333210	C	T	-0.002966	0.006415	0.64388
rs908196	chr2	220088248	A	G	0.005147	0.011236	0.646905
rs9910698	chr17	40971770	C	T	0.006562	0.014482	0.6505
rs4326886	chr12	10367886	C	T	-0.005312	0.011728	0.650624
rs9308349	chr16	87434125	T	G	0.010399	0.022984	0.650956
rs2241877	chr2	234186489	A	G	-0.002983	0.006658	0.65413
rs12212740	chr6	106749308	G	A	0.004669	0.010467	0.655575
rs2933135	chr3	112286620	G	A	0.008889	0.019965	0.656173
rs2115466	chr5	81552397	T	C	-0.004713	0.010622	0.657289
rs2131008	chr3	112250419	C	T	-0.005604	0.012811	0.66181
rs11246867	chr12	132378017	G	A	0.005757	0.013422	0.668021
rs6892260	chr5	81275790	A	G	-0.005846	0.013966	0.675535
rs1982074	chr19	10668673	A	G	0.003567	0.008615	0.67887
rs1109846	chr5	81490277	A	C	0.003278	0.007957	0.680424
rs9989854	chr2	220086280	C	T	0.004624	0.011259	0.681306
rs1109866	chr2	220083279	C	T	0.004592	0.011327	0.685219
rs11689596	chr2	220093423	T	G	0.004519	0.011228	0.687368
rs4764680	chr12	102315965	A	G	0.005473	0.013633	0.688083
rs2705521	chr3	112268756	A	G	0.008015	0.020015	0.688859
rs17032069	chr12	102315760	G	T	0.005362	0.013643	0.694326
rs2407065	chr5	81475723	T	C	0.003126	0.007965	0.694705
rs4567973	chr2	242593114	A	G	-0.004824	0.012389	0.697018
rs3731885	chr2	220084469	G	A	-0.009545	0.024928	0.701811
rs4764682	chr12	102316021	A	G	0.005207	0.013633	0.702485
rs6437273	chr2	242589861	C	T	0.002947	0.007737	0.703306
rs6088519	chr20	33132191	C	T	-0.002568	0.006774	0.704577
rs2952319	chr3	112290030	A	C	0.00752	0.019943	0.706145
rs6431655	chr2	234162415	A	G	-0.002459	0.006545	0.707225
rs9386514	chr6	106636902	T	C	0.002821	0.007687	0.713696
rs2241879	chr2	234183468	G	A	-0.00226	0.006268	0.718399
rs2289474	chr2	234181848	C	T	-0.002257	0.006268	0.718774
rs2289472	chr2	234182240	C	T	-0.002254	0.006265	0.71906
rs11128549	chr3	11422678	T	C	0.00619	0.017319	0.72079
rs13435939	chr5	81457986	G	A	0.003582	0.010034	0.721093
rs3918227	chr7	150700946	C	A	0.003846	0.010788	0.721473
rs16899437	chr5	81556746	A	G	-0.003769	0.010809	0.727341
rs6792947	chr3	112272911	A	C	0.004078	0.011931	0.732491
rs3804338	chr6	106772773	C	T	-0.005909	0.017961	0.742151
rs3755047	chr2	220084864	G	A	-0.008178	0.024935	0.742926
rs17196997	chr11	46449042	C	A	0.008528	0.026228	0.745082
rs10778155	chr12	102277049	A	G	0.001987	0.006141	0.746266
rs11128551	chr3	11483855	T	G	-0.003841	0.012034	0.749628
rs10192702	chr2	234206750	A	C	0.001953	0.006176	0.751849
rs12307678	chr12	132413719	C	T	-0.002232	0.007218	0.757183
rs11894529	chr2	234204527	T	C	-0.002068	0.006784	0.760504
rs11886745	chr2	234210329	G	A	-0.003505	0.011748	0.765423
rs9486315	chr6	106744311	T	C	0.002488	0.008395	0.766938
rs1045100	chr2	234203597	T	C	0.001827	0.006167	0.766984
rs2638026	chr3	112271213	A	T	0.005876	0.019924	0.768045
rs6759896	chr2	234210972	G	A	0.001799	0.006294	0.774995
rs1560207	chr5	81548653	T	C	-0.002233	0.007838	0.775671
rs6431262	chr2	234199537	G	T	-0.001836	0.006458	0.776219
rs7204722	chr16	87430239	C	T	0.002368	0.008594	0.782895
rs6882294	chr5	81386491	C	T	0.001941	0.007176	0.786803
rs12994997	chr2	234173503	G	A	-0.001669	0.006209	0.788113
rs7712216	chr5	81502786	G	C	-0.002785	0.010593	0.792587
rs13391356	chr2	234170369	T	C	-0.001613	0.006222	0.795468
rs7630417	chr3	11530752	T	C	0.004475	0.017627	0.799578
rs7488085	chr12	132387229	T	C	0.003433	0.013521	0.799592
rs10803619	chr2	234203876	C	T	0.002989	0.011924	0.802056
rs7885	chr12	102317232	C	A	-0.005364	0.021672	0.804524
rs16899397	chr5	81480713	A	G	-0.00258	0.010576	0.80729
rs1816113	chr16	87439169	C	A	0.00204	0.008611	0.812727
rs11927249	chr3	11352585	A	G	0.004488	0.01958	0.818686
rs16899359	chr5	81367320	G	A	0.001635	0.007174	0.819746
rs4326887	chr12	10375888	T	G	-0.002241	0.010074	0.823976
rs11149841	chr16	75602797	G	T	-0.001613	0.007326	0.825722
rs10845065	chr12	10356914	C	A	-0.00184	0.008453	0.827672
rs17034568	chr3	11556688	C	T	-0.004106	0.019069	0.829501
rs2705554	chr3	112273546	C	T	-0.006794	0.031619	0.829871
rs11645180	chr16	75613074	C	T	0.001683	0.007881	0.830905
rs4322502	chr12	10365345	T	C	0.002356	0.011241	0.833986
rs12186760	chr5	81389450	C	T	0.001436	0.00717	0.841242
rs4764327	chr12	10364362	T	C	0.001301	0.006521	0.841867
rs6663454	chr1	63295372	G	A	0.001292	0.006624	0.845293
rs3734114	chr5	81354389	T	C	0.001393	0.007197	0.846477
rs2705510	chr3	112288393	A	G	-0.006113	0.031714	0.847146
rs6709768	chr2	242606036	G	C	-0.001529	0.008079	0.849867
rs7727483	chr5	81415071	G	A	0.001169	0.006415	0.855377
rs11682236	chr2	234203740	A	G	0.002087	0.011518	0.856231
rs2385397	chr2	220087796	A	C	-0.002363	0.013258	0.858515
rs7720328	chr5	81479430	A	G	0.001269	0.007655	0.868305
rs3923716	chr12	132412260	C	A	0.001705	0.010445	0.870295
rs7736487	chr5	81482168	G	C	0.001237	0.007649	0.871478
rs7600642	chr2	242597318	G	C	-0.001311	0.00849	0.877274
rs11834419	chr12	10366806	G	A	-0.00173	0.011254	0.877831
rs16940253	chr16	75620948	A	T	-0.00189	0.012381	0.878645
rs16899425	chr5	81511286	T	C	0.001674	0.011017	0.87919
rs3088051	chr12	132407008	T	C	0.001105	0.007527	0.883313
rs4247179	chr2	242585616	G	A	-0.001138	0.007783	0.88372
rs12459941	chr19	10666112	G	A	-0.001202	0.008313	0.885037
rs4684790	chr3	11601749	T	C	-0.001166	0.008108	0.885595
rs10462376	chr5	81313760	A	T	0.001028	0.00718	0.886168
rs4764679	chr12	102315925	G	A	0.001931	0.013826	0.888922
rs17316576	chr1	63303295	G	T	0.000894	0.006656	0.89312
rs2042395	chr16	87446053	G	A	-0.000988	0.007505	0.895228
rs2276635	chr2	220087441	T	C	-0.001748	0.01329	0.89535
rs6898784	chr5	81264006	C	A	-0.001899	0.014641	0.896774
rs12517271	chr5	81462884	C	T	-0.003122	0.024801	0.899803
rs1134574	chr12	132382001	A	G	-0.001441	0.012335	0.906958
rs6861	chr2	234204113	T	C	-0.000794	0.006833	0.907447
rs3792109	chr2	234184417	G	A	-0.000709	0.006187	0.908758
rs3828309	chr2	234180410	A	G	0.000677	0.006156	0.912416
rs7718969	chr5	81510251	T	C	0.000827	0.007677	0.914152
rs2241615	chr16	87446368	C	T	0.000999	0.009444	0.915712
rs13009506	chr2	234175706	G	T	0.000615	0.006148	0.920237
rs2195447	chr5	81489088	A	G	0.000753	0.007665	0.921743
rs6748547	chr2	234202766	G	A	-0.001211	0.012405	0.922231
rs10210302	chr2	234158839	C	T	0.000598	0.006183	0.922926
rs6752107	chr2	234161448	G	A	0.000593	0.006174	0.923499
rs9903	chr16	87437107	G	A	0.000915	0.009555	0.923686
rs10070719	chr5	81555751	A	G	-0.000765	0.008158	0.925274
rs6870406	chr5	81537176	A	G	-0.000749	0.008146	0.926733
rs4764845	chr12	102306436	C	T	0.000666	0.00738	0.928087
rs7595071	chr2	242574309	A	C	0.000718	0.008079	0.929209
rs2241617	chr16	87441048	T	C	0.000813	0.009362	0.930766
rs9934159	chr16	75617173	A	G	0.00082	0.009496	0.931158
rs6431654	chr2	234161769	C	T	0.000497	0.006171	0.935761
rs2705520	chr3	112269287	A	G	-0.002449	0.031389	0.937792
rs10860821	chr12	102319781	A	G	0.000533	0.00698	0.939165
rs11890449	chr2	234199401	C	T	-0.000879	0.012887	0.945605
rs171809	chr5	115186899	T	C	-0.000418	0.006354	0.947497
rs7617620	chr3	11600563	C	T	0.000437	0.006747	0.948333
rs12372610	chr12	132374310	G	A	0.000809	0.013617	0.952605
rs11679064	chr2	234201657	A	G	0.000643	0.012773	0.959817
rs11656323	chr17	7145117	T	C	-0.000706	0.015761	0.964235
rs7623889	chr3	11477387	C	T	0.000593	0.014556	0.967473
rs10902472	chr12	132387558	C	T	0.000529	0.013213	0.968071
rs3743603	chr16	75606214	C	T	0.000449	0.013662	0.973748
rs2200425	chr5	81405486	C	T	0.00025	0.009478	0.978969
rs2705507	chr3	112279710	C	A	-0.000498	0.019477	0.979573
rs3792108	chr2	234184952	T	C	-0.000152	0.006162	0.980302
rs12598094	chr16	75608586	A	G	-0.000287	0.013842	0.983425
rs2241880	chr2	234183368	A	G	-0.000114	0.006167	0.9853
rs9486306	chr6	106661530	T	G	-0.000147	0.008549	0.986242
rs4887833	chr16	75614272	T	C	0.000165	0.012339	0.989345
rs7705442	chr5	115168666	A	C	-0.000136	0.011848	0.990826
rs17123828	chr1	63247451	C	T	7.1e-05	0.008979	0.993705
rs4371270	chr19	10651171	G	A	-4.9e-05	0.008569	0.99543
rs1045095	chr2	234203547	T	C	-3.6e-05	0.006508	0.995568
rs12599322	chr16	75597136	G	A	-7.1e-05	0.013907	0.995918
rs9486314	chr6	106734189	C	T	1.8e-05	0.008228	0.998264
rs3748400	chr16	87445839	C	T	5e-06	0.007536	0.999491

## Sheet: GLUC_MA_ATG_SNPs
SNP	chr	position	reference_allele	other_allele	beta	se	p.value
rs4944804	11	72520530	C	A	-0.01	0.0052	0.045
rs12173237	5	81505029	G	A	-0.01	0.0069	0.14
rs665791	6	106674850	G	A	-0.001	0.004	0.8
rs12372610	12	132374310	G	A	-0.011	0.0086	0.2
rs547738	6	106738723	G	A	-0.0011	0.004	0.78
rs11246867	12	132378017	G	A	-0.012	0.0087	0.17
rs10512488	17	40963904	G	A	-0.0012	0.0053	0.82
rs4964879	12	132400309	G	A	-0.014	0.0065	0.029
rs796707	6	106693521	G	A	-0.0015	0.0069	0.82
rs11834419	12	10366806	G	A	-0.0015	0.0076	0.84
rs17123817	1	63246546	G	A	-0.0016	0.0056	0.77
rs11886745	2	234210329	G	A	-0.0016	0.008	0.84
rs13432541	2	234152509	G	A	-0.0016	0.0092	0.86
rs12080049	1	63239831	G	A	-0.0018	0.0056	0.75
rs573775	6	106764866	G	A	-0.0019	0.0043	0.66
rs12125986	1	63333431	T	A	-0.0021	0.0056	0.71
rs12135672	1	63298766	T	A	-0.0022	0.0056	0.69
rs11208030	1	63252829	G	A	-0.0022	0.0056	0.7
rs4843608	16	87447028	G	A	-0.023	0.01	0.023
rs9855986	3	11597277	G	A	-0.024	0.016	0.14
rs4409690	1	63266810	G	A	-0.0024	0.0056	0.67
rs6058079	20	33142873	G	A	-0.0024	0.006	0.69
rs7885	12	102317232	C	A	-0.025	0.015	0.093
rs3731885	2	220084469	G	A	-0.029	0.016	0.073
rs3755047	2	220084864	G	A	-0.029	0.016	0.076
rs6737398	2	234170397	G	A	-0.003	0.0042	0.48
rs17196997	11	46449042	C	A	-0.031	0.02	0.13
rs743506	7	150706915	G	A	-0.0031	0.0051	0.55
rs16899359	5	81367320	G	A	-0.0036	0.0048	0.45
rs8113274	19	10666380	T	A	-0.0037	0.0049	0.46
rs6663454	1	63295372	G	A	-0.0038	0.0045	0.4
rs4682110	3	112253756	G	A	-0.004	0.0041	0.33
rs6759896	2	234210972	G	A	-0.0041	0.0045	0.36
rs3792109	2	234184417	G	A	-0.0044	0.0045	0.33
rs10952299	7	150730220	G	A	-0.0044	0.0054	0.41
rs12994997	2	234173503	G	A	-0.0046	0.0044	0.3
rs2241879	2	234183468	G	A	-0.0046	0.0044	0.3
rs2443703	3	11564191	G	A	-0.0046	0.0055	0.4
rs9840982	3	11564940	C	A	-0.0047	0.0055	0.4
rs6683423	1	63306654	G	A	-0.0005	0.004	0.9
rs2606741	3	11392426	G	A	-0.0005	0.0052	0.92
rs6752107	2	234161448	G	A	-0.0051	0.0044	0.25
rs2042395	16	87446053	G	A	-0.0051	0.0054	0.35
rs10493328	1	63266720	G	A	-0.0051	0.0062	0.41
rs4945745	6	106629713	T	A	-0.0064	0.0079	0.42
rs1050863	16	87440895	G	A	-0.0067	0.0045	0.14
rs2594966	3	11325276	G	A	-0.007	0.0041	0.092
rs9826803	3	11461863	G	A	-0.0071	0.0042	0.088
rs6754677	2	234199461	G	A	-0.0072	0.0045	0.12
rs2705507	3	112279710	C	A	-0.0073	0.013	0.57
rs6059909	20	33139691	C	A	-0.0077	0.0045	0.083
rs2373929	7	150714812	G	A	-0.0077	0.0046	0.09
rs2933135	3	112286620	G	A	-0.0078	0.014	0.57
rs11743436	5	81539674	G	A	-0.0086	0.004	0.033
rs17787739	11	46452263	G	A	-0.009	0.013	0.48
rs9861286	3	11568144	G	A	-0.0098	0.0058	0.09
rs7306175	12	102294618	C	A	0.01	0.0044	0.019
rs10860812	12	102288370	G	A	0.01	0.0044	0.02
rs11714039	3	11365448	G	A	0.011	0.005	0.03
rs4247179	2	242585616	G	A	0.011	0.0056	0.048
rs7585217	2	234189406	G	A	0.011	0.0084	0.21
rs7486842	12	132408430	G	A	0.0011	0.0062	0.86
rs1470613	3	11347525	G	A	0.012	0.0054	0.027
rs7736587	5	81394459	G	A	0.012	0.0092	0.18
rs13186095	5	81321378	G	A	0.013	0.046	0.77
rs2144956	20	33145868	G	A	0.0014	0.0069	0.83
rs17034661	3	11602131	G	A	0.015	0.0052	0.0032
rs3923716	12	132412260	C	A	0.0017	0.0067	0.8
rs4148844	7	150730999	G	A	0.018	0.012	0.12
rs4303283	12	102321792	C	A	0.0018	0.0056	0.75
rs2594995	3	11369117	G	A	0.00019	0.0056	0.97
rs16859775	3	112271140	G	A	0.02	0.012	0.085
rs10845065	12	10356914	C	A	0.0021	0.0061	0.74
rs7727483	5	81415071	G	A	0.00024	0.0043	0.96
rs1428939	5	81407693	G	A	0.0026	0.004	0.52
rs6884232	5	81550043	G	A	0.0028	0.0053	0.6
rs7519205	1	63290128	G	A	0.003	0.0045	0.5
rs4684780	3	11478960	G	A	0.003	0.0055	0.59
rs3211074	1	63330217	G	A	0.0033	0.0045	0.46
rs13435939	5	81457986	G	A	0.0033	0.0069	0.63
rs3918188	7	150702781	C	A	0.0034	0.005	0.5
rs10743876	12	10384573	G	A	0.035	0.017	0.043
rs222851	17	7139238	G	A	0.0035	0.0041	0.4
rs13082005	3	112270857	G	A	0.004	0.0046	0.38
rs4371270	19	10651171	G	A	0.004	0.0061	0.52
rs4764321	12	10359086	G	A	0.0042	0.0083	0.61
rs12756081	1	63337334	G	A	0.00044	0.0041	0.91
rs2900384	12	10373881	G	A	0.0047	0.0058	0.42
rs1019806	5	81551659	G	A	0.0051	0.0048	0.29
rs2442769	3	11491086	G	A	0.00051	0.0058	0.93
rs891159	5	81491087	G	A	0.0052	0.0048	0.28
rs26532	5	115173678	C	A	0.0052	0.0055	0.34
rs3765638	11	72537072	G	A	0.0052	0.0056	0.35
rs2407064	5	81457358	C	A	0.0053	0.0048	0.27
rs12212740	6	106749308	G	A	0.0053	0.0079	0.5
rs10068160	5	81466075	C	A	0.0054	0.0048	0.26
rs6587990	1	63272459	T	A	0.00054	0.0041	0.89
rs13183503	5	81515885	G	A	0.0055	0.014	0.69
rs7975309	12	102288481	G	A	0.0055	0.004	0.17
rs4764678	12	102315592	G	A	0.0055	0.0056	0.33
rs12574668	11	46422686	C	A	0.0055	0.0071	0.44
rs4703535	5	81438144	T	A	0.0056	0.0041	0.18
rs26534	5	115175701	G	A	0.0056	0.0046	0.22
rs2596815	3	11594930	G	A	0.0056	0.0053	0.29
rs2442781	3	11483769	G	A	0.0056	0.0056	0.32
rs4703863	5	81276023	C	A	0.0057	0.0041	0.17
rs4703870	5	81492643	G	A	0.0057	0.0048	0.24
rs3918227	7	150700946	C	A	0.0061	0.0072	0.4
rs12599322	16	75597136	G	A	0.0063	0.0096	0.51
rs1816113	16	87439169	C	A	0.00063	0.0062	0.92
rs11111079	12	102298621	G	A	0.0064	0.0047	0.18
rs7248	12	10375302	C	A	0.0064	0.0059	0.28
rs4911429	20	33133553	G	A	0.0071	0.005	0.15
rs1472001	11	46484685	G	A	0.0071	0.0062	0.25
rs2897554	5	81276241	G	A	0.00072	0.0045	0.87
rs2595002	3	11373700	G	A	0.00072	0.0056	0.9
rs875569	19	10668953	G	A	0.00073	0.004	0.86
rs6539020	12	102308190	G	A	0.0074	0.0078	0.34
rs10898880	11	72525111	C	A	0.00074	0.004	0.85
rs980304	16	87426667	G	A	0.0077	0.0046	0.092
rs3745250	19	10670794	G	A	0.00077	0.004	0.85
rs4622329	12	102321935	G	A	0.0079	0.0046	0.09
rs10860808	12	102272659	G	A	0.0079	0.0076	0.3
rs6872406	5	115157476	G	A	0.0082	0.0052	0.11
rs7954630	12	102290154	G	A	0.0086	0.0045	0.054
rs7960780	12	102309768	G	A	0.0087	0.0045	0.054
rs12459941	19	10666112	G	A	0.00087	0.006	0.88
rs4764679	12	102315925	G	A	0.0088	0.01	0.39
rs6880889	5	115167896	T	A	0.0088	0.0056	0.11
rs10860820	12	102313365	G	A	0.0089	0.0063	0.15
rs9903	16	87437107	G	A	0.0009	0.0064	0.89
rs10044824	5	81551027	C	A	0.0091	0.004	0.024
rs1864182	5	81549240	C	A	0.0091	0.0041	0.024
rs12523353	5	81546918	C	A	0.0092	0.004	0.023
rs3797570	5	115169920	G	A	0.0094	0.0058	0.11
rs6748547	2	234202766	G	A	0.0095	0.0083	0.25
rs6898784	5	81264006	C	A	0.0096	0.01	0.35
rs3804332	6	106703618	T	C	-0.01	0.0087	0.24
rs7630417	3	11530752	T	C	-0.011	0.012	0.38
rs7712216	5	81502786	G	C	-0.011	0.0069	0.12
rs2299860	6	106665523	T	C	-0.011	0.0088	0.2
rs524428	6	106729588	T	C	-0.0011	0.004	0.78
rs2115466	5	81552397	T	C	-0.012	0.007	0.09
rs7488085	12	132387229	T	C	-0.012	0.0086	0.17
rs16899425	5	81511286	T	C	-0.013	0.0076	0.096
rs17388170	1	63248396	T	C	-0.0013	0.0056	0.82
rs3862794	11	72538600	T	C	-0.014	0.0054	0.008
rs597443	6	106769642	T	C	-0.0014	0.004	0.73
rs2241617	16	87441048	T	C	-0.0014	0.0063	0.82
rs12197000	6	106778072	A	C	-0.0015	0.004	0.72
rs1045095	2	234203547	T	C	-0.0015	0.0044	0.73
rs8108051	19	10661775	T	C	-0.00016	0.004	0.97
rs2442793	3	11547695	T	C	-0.017	0.0082	0.035
rs3827644	6	106685195	G	C	-0.002	0.0049	0.68
rs9373839	6	106655617	T	C	-0.0021	0.0049	0.67
rs10845073	12	10364306	T	C	-0.0021	0.0075	0.77
rs12097658	1	63313319	T	C	-0.0023	0.0056	0.68
rs41530551	11	46465394	T	C	-0.029	0.021	0.16
rs4764327	12	10364362	T	C	-0.003	0.0046	0.52
rs2787525	6	106683995	T	C	-0.003	0.0076	0.69
rs2594992	3	11360997	A	C	-0.0031	0.0046	0.49
rs4663421	2	234201700	G	C	-0.0031	0.0083	0.71
rs324913	5	81388861	T	C	-0.0032	0.004	0.42
rs2360750	19	10656442	G	C	-0.00033	0.0042	0.94
rs8051218	16	87436463	T	C	-0.0036	0.011	0.74
rs3734114	5	81354389	T	C	-0.0036	0.0048	0.45
rs484621	6	106734408	T	C	-0.0037	0.0044	0.4
rs9386514	6	106636902	T	C	-0.0038	0.0054	0.49
rs324914	5	81389950	T	C	-0.0039	0.0048	0.41
rs7718969	5	81510251	T	C	-0.0039	0.0052	0.46
rs3792108	2	234184952	T	C	-0.0041	0.0044	0.36
rs7736487	5	81482168	G	C	-0.0041	0.0052	0.43
rs3737891	1	63285033	T	C	-0.0042	0.0062	0.5
rs4703871	5	81515446	T	C	-0.0043	0.0054	0.42
rs7705442	5	115168666	A	C	-0.0043	0.0089	0.63
rs6511703	19	10666450	T	C	-4.3e-05	0.0054	0.99
rs6088521	20	33133184	A	C	-0.0045	0.0046	0.33
rs6679582	1	63296271	T	C	-0.00045	0.004	0.91
rs2654186	17	7151111	A	C	-0.0049	0.0042	0.24
rs13391356	2	234170369	T	C	-0.0049	0.0044	0.27
rs346078	3	11327840	G	C	-0.0052	0.0042	0.22
rs1560207	5	81548653	T	C	-0.0053	0.0053	0.32
rs4684782	3	11518755	T	C	-0.0054	0.0041	0.19
rs6892261	5	81324365	T	C	-0.0054	0.0053	0.3
rs367745	3	11309274	T	C	-0.0055	0.0047	0.24
rs1109846	5	81490277	A	C	-0.0055	0.0056	0.33
rs2407065	5	81475723	T	C	-0.0055	0.0057	0.33
rs9310379	3	11434143	T	C	-0.0056	0.0045	0.22
rs2606750	3	11372151	T	C	-0.0057	0.0041	0.16
rs6861	2	234204113	T	C	-0.0057	0.0049	0.24
rs11128549	3	11422678	T	C	-0.0059	0.012	0.63
rs2606738	3	11396562	T	C	-0.0059	0.0046	0.2
rs1769972	6	106675819	T	C	-0.00059	0.0079	0.94
rs10192702	2	234206750	A	C	-0.0063	0.0045	0.16
rs11894529	2	234204527	T	C	-0.0064	0.0048	0.18
rs1045100	2	234203597	T	C	-0.0066	0.0044	0.14
rs3792106	2	234190740	T	C	-0.00066	0.0045	0.88
rs2933134	3	112255910	G	C	-0.007	0.014	0.61
rs6792947	3	112272911	A	C	-0.007	0.0084	0.4
rs6087600	20	33157217	T	C	-0.008	0.0045	0.072
rs6709768	2	242606036	G	C	-0.008	0.0058	0.17
rs2952319	3	112290030	A	C	-0.0081	0.014	0.55
rs6452448	5	81487328	G	C	-0.0085	0.004	0.036
rs6452449	5	81536275	T	C	-0.0087	0.004	0.031
rs3763486	7	150723265	T	C	-0.00091	0.0056	0.87
rs4684065	3	11376559	A	C	0.01	0.005	0.041
rs7625184	3	11333734	T	C	0.011	0.005	0.023
rs2454505	3	11497325	T	C	0.011	0.005	0.024
rs4764839	12	102300347	T	C	0.011	0.0077	0.14
rs3816380	3	11381973	A	C	0.012	0.0054	0.033
rs4322502	12	10365345	T	C	0.0012	0.0075	0.88
rs11038913	11	46559730	T	C	0.013	0.009	0.15
rs2303922	7	150725722	A	C	0.0013	0.0043	0.76
rs4377480	3	11525500	T	C	0.014	0.005	0.0057
rs4684774	3	11426086	T	C	0.014	0.005	0.0063
rs7600642	2	242597318	G	C	0.014	0.006	0.02
rs17032033	12	102286790	T	C	0.014	0.0068	0.041
rs4764331	12	10380682	A	C	0.014	0.0086	0.11
rs510432	6	106774030	T	C	0.00014	0.0044	0.97
rs2276635	2	220087441	T	C	0.015	0.011	0.15
rs17783626	2	220074442	T	C	0.015	0.011	0.18
rs6930834	6	106657344	G	C	0.0015	0.0072	0.84
rs2385397	2	220087796	A	C	0.016	0.011	0.13
rs13071492	3	112264067	A	C	0.019	0.012	0.11
rs3736271	3	112262957	T	C	0.019	0.012	0.12
rs7595071	2	242574309	A	C	0.019	0.0056	0.00089
rs7978708	12	132411904	T	C	0.002	0.0062	0.74
rs901135	5	81398182	T	C	0.022	0.012	0.056
rs3748399	16	87445270	T	C	0.022	0.0099	0.028
rs3088051	12	132407008	T	C	0.0024	0.0053	0.65
rs17197116	11	46520302	T	C	0.0026	0.0098	0.79
rs171809	5	115186899	T	C	0.0027	0.0043	0.53
rs2281695	20	33129164	T	C	0.0028	0.0067	0.67
rs11656323	17	7145117	T	C	0.0031	0.012	0.8
rs11208035	1	63274538	T	C	0.0034	0.0045	0.45
rs6059908	20	33132159	T	C	0.0036	0.0067	0.59
rs2454509	3	11489653	T	C	0.0039	0.0055	0.49
rs6464119	7	150717153	T	C	0.0004	0.0057	0.94
rs7349536	3	11442503	T	C	0.0041	0.0055	0.46
rs3737893	1	63307384	T	C	0.00041	0.0041	0.92
rs6947821	7	150729212	T	C	0.0043	0.0048	0.37
rs11740648	5	81351820	T	C	0.00043	0.0068	0.95
rs2171668	11	46466828	A	C	0.0044	0.007	0.53
rs2902858	11	46524013	T	C	0.0046	0.0071	0.51
rs12298825	12	102312230	T	C	0.0048	0.0055	0.38
rs9486315	6	106744311	T	C	0.0048	0.0058	0.41
rs222843	17	7145981	T	C	0.0049	0.0042	0.24
rs964632	16	75594918	T	C	0.0049	0.0047	0.3
rs11053689	12	10369007	G	C	0.00049	0.0086	0.95
rs2443716	3	11523670	T	C	0.0058	0.0052	0.26
rs1489192	11	46509344	T	C	0.0058	0.0061	0.34
rs26537	5	115177014	T	C	0.0059	0.0043	0.17
rs4887833	16	75614272	T	C	0.0059	0.0089	0.5
rs4964945	12	132374349	G	C	0.006	0.0054	0.27
rs2406909	5	81276087	T	C	0.0006	0.0045	0.89
rs16938506	11	46454313	A	C	0.0061	0.0061	0.32
rs12128286	1	63332195	A	C	0.00061	0.0041	0.88
rs26529	5	115184450	T	C	0.0062	0.0043	0.15
rs2638031	3	112287760	T	C	0.0062	0.0091	0.5
rs7127529	11	46582072	A	C	0.0063	0.0061	0.31
rs6088525	20	33141272	T	C	0.0069	0.0048	0.15
rs892084	19	10669032	T	C	0.0007	0.0042	0.87
rs2638022	3	112265776	T	C	0.0075	0.0091	0.41
rs2454512	3	11487506	T	C	0.0078	0.0062	0.21
rs2176092	12	102287370	T	C	0.0084	0.0045	0.058
rs2244617	3	11503097	T	C	0.0089	0.0062	0.15
rs11111093	12	102327309	T	C	0.0089	0.0066	0.18
rs2454502	3	11499331	T	C	0.0092	0.0062	0.13
rs9832407	3	11605373	A	G	-0.01	0.0062	0.094
rs12821011	12	10362875	T	G	-0.01	0.0071	0.14
rs16899397	5	81480713	A	G	-0.011	0.0069	0.13
rs2241877	2	234186489	A	G	-0.00011	0.0044	0.98
rs346081	3	11329085	A	G	-0.00012	0.0056	0.98
rs16899437	5	81556746	A	G	-0.013	0.0071	0.072
rs1475270	6	106687379	A	G	-0.0013	0.004	0.73
rs7974987	12	102288465	A	G	-0.016	0.017	0.36
rs4254156	12	10381259	T	G	-0.016	0.0086	0.067
rs2241876	2	234186734	T	G	-0.0016	0.0049	0.75
rs6431655	2	234162415	A	G	-0.0017	0.0044	0.69
rs17032039	12	102292831	A	G	-0.018	0.017	0.3
rs11741846	5	81319824	A	G	-0.018	0.022	0.43
rs2705520	3	112269287	A	G	-0.0018	0.02	0.93
rs1109524	5	81453860	A	G	-0.0018	0.005	0.71
rs10439163	19	10645495	A	G	-0.0021	0.0041	0.61
rs11208041	1	63289985	A	G	-0.0022	0.0056	0.69
rs7540030	1	63249975	A	G	-0.00022	0.004	0.96
rs11208029	1	63252722	A	G	-0.0023	0.0056	0.68
rs12529626	6	106737150	A	G	-0.0023	0.0064	0.73
rs6875409	5	81297077	A	G	-0.0024	0.0053	0.64
rs3087689	19	10664632	A	G	-0.0026	0.0048	0.59
rs1485587	5	81327042	A	G	-0.0027	0.004	0.5
rs2860007	5	81356055	T	G	-0.0028	0.004	0.48
rs891512	7	150708089	A	G	-0.00028	0.0061	0.96
rs3732817	3	112252532	A	G	-0.0029	0.0045	0.52
rs2787538	6	106735484	A	G	-0.0029	0.0076	0.7
rs2763212	6	106760858	A	G	-0.003	0.0076	0.7
rs6059916	20	33148861	T	G	-0.0031	0.0062	0.62
rs2763219	6	106745161	A	G	-0.0034	0.0041	0.4
rs4764850	12	102322903	A	G	-0.0034	0.0045	0.45
rs11689596	2	220093423	T	G	-0.0034	0.0087	0.7
rs671116	6	106760597	A	G	-0.0036	0.0041	0.38
rs7720328	5	81479430	A	G	-0.0036	0.0052	0.49
rs2195447	5	81489088	A	G	-0.0036	0.0052	0.49
rs10845074	12	10368459	A	G	-0.0037	0.005	0.46
rs2074217	17	7150552	A	G	-0.0038	0.0041	0.36
rs490010	6	106740458	A	G	-0.0039	0.0044	0.38
rs17243791	5	81322547	A	G	-0.0039	0.0048	0.41
rs12108833	5	81371755	A	G	-0.0039	0.0048	0.41
rs908196	2	220088248	A	G	-0.0039	0.0087	0.66
rs1428940	5	81447995	A	G	-0.0044	0.0048	0.36
rs6431659	2	234167020	A	G	-0.0048	0.0046	0.3
rs3828309	2	234180410	A	G	-0.0049	0.0044	0.27
rs1333733	1	63322561	A	G	-0.0005	0.004	0.9
rs2241880	2	234183368	A	G	-0.0051	0.0045	0.25
rs2437686	3	11588989	A	G	-0.0051	0.0053	0.33
rs7133672	12	132383626	A	G	-0.0051	0.0054	0.34
rs324912	5	81386756	T	G	-0.0052	0.0053	0.32
rs10159426	1	63292870	C	G	-0.00052	0.004	0.9
rs2880897	3	11494544	A	G	-0.0059	0.0041	0.15
rs13005285	2	234194957	T	G	-0.0059	0.0047	0.2
rs178957	5	81416305	A	G	-0.0059	0.0052	0.26
rs7621843	3	11603229	T	G	-0.0059	0.0055	0.28
rs6792718	3	11434380	A	G	-0.0061	0.0041	0.13
rs9870881	3	11447082	A	G	-0.0061	0.0041	0.13
rs222835	17	7134129	A	G	-0.0062	0.0041	0.13
rs1130905	2	242612784	T	G	-0.00062	0.0057	0.91
rs4273358	3	11415160	T	G	-0.0063	0.0041	0.12
rs9874535	3	11463730	A	G	-0.0064	0.0041	0.11
rs1134574	12	132382001	A	G	-0.0064	0.008	0.42
rs2705510	3	112288393	A	G	-0.0065	0.021	0.75
rs2594972	3	11397417	A	G	-0.0065	0.0042	0.12
rs10468346	16	75593083	A	G	-0.0065	0.008	0.42
rs11111091	12	102326532	A	G	-0.0069	0.0045	0.12
rs10070719	5	81555751	A	G	-0.0071	0.0059	0.23
rs6870406	5	81537176	A	G	-0.0073	0.0059	0.22
rs9934159	16	75617173	A	G	-0.00073	0.0066	0.91
rs803362	6	106775896	A	G	-7.4e-05	0.0044	0.99
rs2969896	3	112256630	A	G	-0.0075	0.014	0.58
rs10860821	12	102319781	A	G	-0.0077	0.0049	0.12
rs2705521	3	112268756	A	G	-0.008	0.014	0.56
rs11053685	12	10364170	A	G	-0.008	0.0077	0.3
rs1835112	5	81407916	T	G	-0.00083	0.0051	0.87
rs9293293	5	81515340	T	G	-0.0097	0.0044	0.029
rs11682236	2	234203740	A	G	0.01	0.0077	0.18
rs6892260	5	81275790	A	G	0.01	0.0092	0.27
rs11545166	19	10671894	T	G	0.011	0.012	0.34
rs6539014	12	102277782	A	G	0.012	0.0045	0.0092
rs3732941	3	11304575	A	G	0.012	0.0059	0.052
rs4764841	12	102300677	A	G	0.012	0.0069	0.088
rs2373526	12	102263914	A	G	0.013	0.0045	0.0032
rs2787540	6	106737350	A	G	0.0013	0.0072	0.86
rs10778155	12	102277049	A	G	0.014	0.0044	0.0016
rs12636305	3	11418924	T	G	0.014	0.0054	0.0087
rs11582138	1	63277459	A	G	0.014	0.0059	0.021
rs1982074	19	10668673	A	G	0.0014	0.0062	0.82
rs13307588	7	150720902	A	G	0.015	0.0099	0.12
rs9308349	16	87434125	T	G	0.016	0.017	0.36
rs9373846	6	106778384	A	G	0.00017	0.0049	0.97
rs4684073	3	11557341	A	G	0.018	0.0051	0.00051
rs10845066	12	10356932	T	G	0.0018	0.0055	0.74
rs3745255	19	10668452	A	G	0.0002	0.0042	0.96
rs16859787	3	112274613	A	G	0.021	0.011	0.047
rs958935	3	112270412	A	G	0.021	0.011	0.051
rs16859727	3	112254844	A	G	0.022	0.011	0.042
rs12515069	5	81402224	A	G	0.0026	0.004	0.51
rs2252601	3	11481234	A	G	0.0026	0.0055	0.64
rs222852	17	7140606	A	G	0.0027	0.0041	0.51
rs9830784	3	11434605	A	G	0.003	0.0056	0.59
rs2406911	5	81312256	A	G	0.0031	0.0048	0.51
rs2406905	5	81260121	T	G	0.0033	0.004	0.41
rs4764332	12	10380928	T	G	0.034	0.019	0.077
rs11741569	5	81325910	C	G	0.00035	0.0068	0.96
rs11128550	3	11466828	A	G	0.0037	0.0055	0.5
rs9647552	5	81260346	A	G	0.004	0.012	0.75
rs7643330	3	11442093	A	G	0.004	0.0055	0.47
rs4580536	3	11422319	A	G	0.0042	0.0056	0.44
rs11208037	1	63283516	A	G	0.00042	0.0041	0.92
rs9486306	6	106661530	T	G	0.0043	0.0059	0.47
rs12298720	12	102318856	A	G	0.0045	0.0065	0.49
rs12122434	1	63261652	A	G	0.0046	0.012	0.71
rs12303764	12	132399065	T	G	0.0046	0.0052	0.38
rs4326887	12	10375888	T	G	0.0046	0.0067	0.5
rs7487166	12	132399243	A	G	0.0049	0.0056	0.38
rs6587997	1	63338186	T	G	0.00049	0.0041	0.9
rs4703879	5	81553815	A	G	0.005	0.0048	0.3
rs2299863	6	106667806	T	G	0.0051	0.007	0.47
rs4567973	2	242593114	A	G	0.0051	0.0094	0.59
rs10772239	12	10356774	A	G	0.00054	0.0055	0.92
rs1428938	5	81388952	A	G	0.0057	0.004	0.15
rs6891113	5	81393118	A	G	0.0057	0.004	0.15
rs12654884	5	81408729	C	G	0.0058	0.004	0.14
rs10078736	5	81369089	A	G	0.0059	0.0041	0.15
rs13164890	5	81372044	A	G	0.006	0.0041	0.14
rs3802888	11	46515902	A	G	0.006	0.0061	0.32
rs26536	5	115176589	A	G	0.0061	0.0041	0.14
rs2443712	3	11538063	A	G	0.0061	0.0052	0.24
rs7932866	11	46548094	A	G	0.0062	0.0064	0.33
rs1560688	19	10666668	A	G	6.2e-05	0.0042	0.99
rs12578042	11	46515004	C	G	0.0064	0.0061	0.29
rs6944935	7	150726920	C	G	0.0065	0.0049	0.18
rs12272795	11	46544072	A	G	0.0069	0.0062	0.26
rs11679064	2	234201657	A	G	0.0069	0.009	0.44
rs11038919	11	46585781	A	G	0.0071	0.0062	0.25
rs2638037	3	112252390	A	G	0.0073	0.0091	0.43
rs1873571	3	112259388	T	G	0.0074	0.0091	0.42
rs8059571	16	87424654	A	G	0.0076	0.0045	0.092
rs6564267	16	75603925	T	G	0.0076	0.0046	0.1
rs12573978	11	46578400	A	G	0.0078	0.0062	0.21
rs12598094	16	75608586	A	G	0.0078	0.0096	0.42
rs3802890	11	46534546	A	G	0.0079	0.0052	0.13
rs7925678	11	46570859	A	G	0.0082	0.0052	0.11
rs13175212	5	81532622	A	G	0.0085	0.004	0.034
rs10898881	11	72527018	A	G	0.00085	0.004	0.83
rs4764680	12	102315965	A	G	0.0087	0.01	0.39
rs4764682	12	102316021	A	G	0.0087	0.01	0.39
rs2115467	5	81551477	A	G	0.0088	0.004	0.028
rs10036937	5	81555167	C	G	0.0088	0.004	0.029
rs2442794	3	11551001	A	G	0.0095	0.0059	0.11
rs7600743	2	234189359	A	G	0.0096	0.0087	0.27
rs2344826	3	11562627	A	G	0.0099	0.0065	0.13
rs9910698	17	40971770	C	T	-0.01	0.0097	0.29
rs10902472	12	132387558	C	T	-0.011	0.0083	0.18
rs12526431	6	106697392	C	T	-0.011	0.0087	0.22
rs17034568	3	11556688	C	T	-0.014	0.013	0.29
rs4684787	3	11579865	C	T	-0.0015	0.0044	0.74
rs1624009	6	106740272	A	T	-0.0015	0.0069	0.83
rs2282613	11	72530196	C	T	-0.0016	0.0046	0.74
rs12067646	1	63250266	C	T	-0.0018	0.0056	0.75
rs2293079	2	220100787	C	T	-0.0019	0.0071	0.78
rs11208042	1	63290052	G	T	-0.002	0.0056	0.72
rs2853796	7	150703915	G	T	-0.0022	0.0043	0.6
rs9818393	3	11509668	C	T	-0.0022	0.0047	0.65
rs10484575	6	106631860	C	T	-0.0022	0.0076	0.77
rs11759048	6	106648764	C	T	-0.0022	0.0076	0.78
rs3851210	6	106718522	C	T	-0.0022	0.0086	0.8
rs3804333	6	106727215	C	T	-0.0023	0.0049	0.64
rs4663402	2	234193663	A	T	-0.0023	0.0083	0.78
rs1322178	6	106631780	C	T	-0.0026	0.0049	0.59
rs7255312	19	10663165	C	T	-0.0026	0.0059	0.66
rs1766200	6	106741463	C	T	-0.0026	0.0076	0.73
rs6059919	20	33151545	G	T	-0.0027	0.0062	0.67
rs7830	7	150709571	G	T	-0.003	0.0048	0.53
rs4326886	12	10367886	C	T	-0.003	0.0083	0.72
rs2050248	1	63338118	A	T	-0.00032	0.004	0.94
rs9855848	3	112251775	C	T	-0.0033	0.0045	0.46
rs1109866	2	220083279	C	T	-0.0033	0.0088	0.7
rs6882294	5	81386491	C	T	-0.0034	0.0048	0.47
rs2241615	16	87446368	C	T	-0.0034	0.0064	0.6
rs10462376	5	81313760	A	T	-0.0035	0.0048	0.47
rs12186760	5	81389450	C	T	-0.0035	0.0048	0.47
rs2289473	2	234182025	C	T	-0.00035	0.0082	0.97
rs9989854	2	220086280	C	T	-0.0036	0.0087	0.68
rs7733122	5	81351443	C	T	-0.0038	0.0048	0.42
rs2705554	3	112273546	C	T	-0.0039	0.02	0.85
rs633724	6	106734040	C	T	-0.0041	0.0041	0.32
rs6587988	1	63252766	C	T	-0.0042	0.0062	0.5
rs4764324	12	10362224	C	T	-0.00042	0.0054	0.94
rs17316576	1	63303295	G	T	-0.0045	0.0045	0.32
rs7651886	3	11572728	C	T	-0.0045	0.0055	0.41
rs2289474	2	234181848	C	T	-0.0046	0.0044	0.3
rs2289472	2	234182240	C	T	-0.0046	0.0044	0.3
rs6431262	2	234199537	G	T	-0.00047	0.0043	0.91
rs13009506	2	234175706	G	T	-0.0048	0.0044	0.28
rs2443701	3	11588773	C	T	-0.0048	0.0053	0.36
rs6431654	2	234161769	C	T	-0.005	0.0044	0.26
rs10210302	2	234158839	C	T	-0.005	0.0045	0.26
rs346071	3	11305584	A	T	-0.005	0.0046	0.28
rs9850117	3	11571991	C	T	-0.005	0.0055	0.37
rs2355380	6	106781896	G	T	-0.0051	0.0043	0.23
rs2606736	3	11400249	C	T	-0.0052	0.0041	0.21
rs2447607	3	11552027	C	T	-0.0054	0.0046	0.24
rs17245188	5	81469082	G	T	-0.0055	0.0048	0.25
rs9310383	3	11491305	C	T	-0.0057	0.0041	0.16
rs9848960	3	11601360	C	T	-0.0057	0.0056	0.31
rs12526668	6	106767627	C	T	-0.0057	0.0078	0.46
rs3748400	16	87445839	C	T	-0.0059	0.0054	0.27
rs1050847	16	87443734	C	T	-0.0063	0.0045	0.16
rs7623889	3	11477387	C	T	-0.0063	0.0099	0.53
rs7539616	1	63283005	C	T	-0.0065	0.0053	0.22
rs1766208	6	106753449	C	T	-0.0068	0.006	0.26
rs2638026	3	112271213	A	T	-0.007	0.014	0.61
rs6088520	20	33132364	C	T	-0.0071	0.0045	0.12
rs10889383	1	63296761	C	T	-0.00072	0.004	0.86
rs6059918	20	33150503	C	T	-0.0076	0.0045	0.089
rs6088527	20	33155841	C	T	-0.0078	0.0045	0.08
rs2424994	20	33132917	C	T	-0.00079	0.0061	0.9
rs7733620	5	81534652	C	T	-0.008	0.004	0.045
rs10799	2	220084938	C	T	-0.0082	0.005	0.1
rs2195448	5	81541238	C	T	-0.0084	0.004	0.037
rs2437685	3	11593013	C	T	-0.0096	0.0059	0.11
rs1046593	3	11596402	C	T	-0.0097	0.0063	0.12
rs7955730	12	102308095	C	T	0.01	0.0052	0.053
rs12307678	12	132413719	C	T	0.011	0.0049	0.022
rs4764845	12	102306436	C	T	0.011	0.0049	0.023
rs2305686	3	11350553	C	T	0.011	0.005	0.025
rs1470612	3	11336966	C	T	0.011	0.005	0.026
rs11128547	3	11393268	C	T	0.011	0.005	0.028
rs6437273	2	242589861	C	T	0.011	0.0055	0.042
rs12319783	12	102322942	C	T	0.011	0.0068	0.11
rs9398071	6	106627910	C	T	0.0011	0.0056	0.84
rs921226	3	11324794	C	T	0.012	0.005	0.014
rs6088519	20	33132191	C	T	0.012	0.0051	0.016
rs756534	12	102280255	G	T	0.013	0.0045	0.0038
rs7621218	3	11442013	C	T	0.013	0.005	0.007
rs2200425	5	81405486	C	T	0.013	0.0066	0.055
rs7248036	19	10648933	C	T	0.0013	0.0042	0.76
rs1769981	6	106702234	G	T	0.0013	0.0072	0.85
rs1624701	6	106727719	C	T	0.0013	0.0072	0.86
rs2454511	3	11489133	C	T	0.015	0.0054	0.0051
rs2595004	3	11406721	C	T	0.0019	0.0056	0.73
rs28365853	3	112281131	C	T	0.02	0.011	0.06
rs11615995	12	132396343	C	T	0.002	0.0052	0.71
rs12517271	5	81462884	C	T	0.021	0.018	0.24
rs17245874	5	81527262	C	T	0.00021	0.0058	0.97
rs12984043	19	10672493	C	T	0.0022	0.0042	0.6
rs2594980	3	11381387	C	T	0.0025	0.0052	0.64
rs743507	7	150707488	C	T	0.0025	0.006	0.68
rs10860816	12	102295903	C	T	0.0026	0.0043	0.54
rs7617620	3	11600563	C	T	0.0026	0.0047	0.59
rs6758317	2	234168951	C	T	0.0029	0.0049	0.56
rs9486314	6	106734189	C	T	0.003	0.0057	0.6
rs2406910	5	81308719	C	T	0.00031	0.0045	0.94
rs6888977	5	81533735	C	T	0.0032	0.0053	0.55
rs7300643	12	102298761	C	T	0.0033	0.0043	0.45
rs2366820	1	63283920	C	T	0.00033	0.0041	0.94
rs3804338	6	106772773	C	T	0.0034	0.013	0.79
rs6895884	5	81522105	C	T	0.0034	0.0053	0.52
rs7936074	11	72542687	C	T	0.036	0.035	0.32
rs4663396	2	234192251	C	T	0.0036	0.0049	0.47
rs2803245	1	63333210	C	T	0.0037	0.0043	0.39
rs11616018	12	132396603	C	T	0.0039	0.0054	0.47
rs10036319	5	81388879	C	T	0.0039	0.008	0.62
rs7953348	12	132384831	C	T	0.004	0.0053	0.45
rs10514231	5	81307412	C	T	0.0041	0.0042	0.33
rs11819869	11	46560680	C	T	0.0042	0.0071	0.55
rs7204722	16	87430239	C	T	0.00042	0.0062	0.95
rs10493327	1	63303845	C	T	0.00045	0.0041	0.91
rs11645180	16	75613074	C	T	0.0046	0.0056	0.41
rs7130141	11	46499874	C	T	0.0046	0.007	0.51
rs10160701	11	46551918	C	T	0.0046	0.0071	0.51
rs6686232	1	63277097	C	T	0.00049	0.0041	0.9
rs1543911	5	81504841	C	T	0.0051	0.0048	0.29
rs2291487	11	46456344	C	T	0.0054	0.0071	0.45
rs12283172	11	46442526	C	T	0.0055	0.0071	0.44
rs7305951	12	102294501	C	T	0.0056	0.004	0.16
rs13168323	5	81330536	G	T	0.0057	0.004	0.15
rs4703537	5	81480371	C	T	0.0058	0.0041	0.15
rs9293290	5	81474225	A	T	0.0059	0.0041	0.15
rs10065463	5	81500280	C	T	0.0059	0.0041	0.15
rs16940253	16	75620948	A	T	0.0059	0.0089	0.51
rs11038910	11	46543524	C	T	0.006	0.006	0.31
rs2864076	11	46460038	C	T	0.006	0.0061	0.33
rs11038914	11	46561301	C	T	0.006	0.0061	0.33
rs11038897	11	46470827	C	T	0.0061	0.0061	0.32
rs7125907	11	46622392	C	T	0.0062	0.0071	0.38
rs26538	5	115178395	C	T	0.0064	0.0046	0.16
rs7481312	11	46596674	C	T	0.0064	0.0071	0.37
rs17787804	11	46506885	C	T	0.0072	0.0052	0.16
rs3743603	16	75606214	C	T	0.0073	0.0095	0.44
rs10823	12	102317141	C	T	0.0076	0.0062	0.22
rs3745249	19	10670992	C	T	0.00077	0.0041	0.85
rs1981067	1	63322743	C	T	0.00079	0.0041	0.85
rs17123828	1	63247451	C	T	0.008	0.0064	0.21
rs10860806	12	102270485	C	T	0.008	0.0076	0.29
rs4675930	2	242605962	C	T	0.0082	0.0062	0.19
rs1126205	11	72523794	G	T	0.0083	0.0067	0.21
rs1864183	5	81549216	C	T	0.0084	0.004	0.037
rs7949371	11	46522304	C	T	0.0084	0.0052	0.11
rs7513520	1	63288932	C	T	0.00085	0.0041	0.84
rs7135515	12	102315746	G	T	0.0086	0.0062	0.16
rs12654645	5	81538528	C	T	0.0087	0.004	0.03
rs11149841	16	75602797	G	T	0.0087	0.005	0.082
rs11890449	2	234199401	C	T	0.0087	0.0089	0.33
rs2131008	3	112250419	C	T	0.0087	0.0091	0.34
rs12652358	5	81559412	C	T	0.0088	0.0041	0.031
rs1864181	5	81549280	C	T	0.0089	0.004	0.028
rs17032069	12	102315760	G	T	0.009	0.01	0.37
rs1058600	5	115166713	C	T	0.009	0.0056	0.11
rs6891230	5	81545939	C	T	0.0091	0.004	0.024
rs10803619	2	234203876	C	T	0.0091	0.0083	0.28
rs11682898	2	234180979	C	T	0.0091	0.0084	0.28
rs4703876	5	81547518	C	T	0.0092	0.004	0.023

## Sheet: Proinsulin_MA_ATG_SNPs
SNP	chr	position	reference_allele	other_allele	beta	se	p.value
rs11038913	11	46559730	T	C	0.11	0.013	4.9e-18
rs8914	11	46699124	G	A	-0.11	0.013	7.1e-18
rs4944804	11	72520530	C	A	-0.064	0.0075	8.93e-18
rs3862794	11	72538600	T	C	0.059	0.0082	5e-13
rs7130141	11	46499874	C	T	0.045	0.0094	1.53e-06
rs17197116	11	46520302	T	C	-0.058	0.013	1.57e-05
rs17787739	11	46452263	G	A	0.082	0.029	0.004803
rs10778155	12	102277049	G	A	-0.017	0.0071	0.01654
rs7974987	12	102288465	A	G	-0.06	0.025	0.0191
rs11111079	12	102298621	G	A	0.017	0.0077	0.02807
rs12787314	11	46664618	C	G	-0.038	0.018	0.02953
rs3765638	11	72537072	G	A	-0.022	0.01	0.03355
rs2282613	11	72530196	T	C	0.017	0.0082	0.03697
rs7830	7	150709571	G	T	-0.024	0.012	0.03708
rs41530551	11	46465394	T	C	-0.062	0.031	0.04943
rs4622329	12	102321935	G	A	0.015	0.0076	0.04946
rs4663396	2	234192251	C	T	0.017	0.0089	0.05172
rs10860821	12	102319781	G	A	0.016	0.0081	0.05181
rs7955730	12	102308095	C	T	0.015	0.0085	0.07134
rs1766208	6	106753449	C	T	-0.017	0.0097	0.07779
rs4764327	12	10364362	C	T	0.014	0.0081	0.08027
rs12821011	12	10362875	T	G	0.024	0.014	0.08629
rs2344826	3	11562627	G	A	0.023	0.014	0.102
rs13307588	7	150720902	G	A	-0.032	0.02	0.1053
rs4703871	5	81515446	C	T	0.015	0.0093	0.106
rs2289473	2	234182025	C	T	0.022	0.014	0.1106
rs9818393	3	11509668	C	T	-0.012	0.0075	0.1169
rs6088520	20	33132364	C	T	-0.011	0.0071	0.1243
rs4752927	11	46702160	C	T	0.02	0.013	0.1291
rs3804338	6	106772773	C	T	-0.032	0.021	0.1313
rs2594992	3	11360997	A	C	0.011	0.0073	0.1341
rs16859775	3	112271140	G	A	-0.023	0.016	0.1502
rs12303764	12	132399065	T	G	0.024	0.017	0.1629
rs11111093	12	102327309	T	C	-0.015	0.011	0.166
rs10845073	12	10364306	T	C	-0.017	0.013	0.1721
rs16859787	3	112274613	A	G	0.022	0.016	0.1765
rs4764324	12	10362224	C	T	-0.013	0.0099	0.1783
rs11582138	1	63277459	A	G	-0.014	0.01	0.18
rs6059908	20	33132159	C	T	-0.012	0.0089	0.1827
rs1375204	3	11387716	C	G	-0.023	0.018	0.1873
rs11111091	12	102326532	A	G	0.009	0.0071	0.2027
rs2900384	12	10373881	G	A	-0.011	0.0091	0.2154
rs901135	5	81398182	C	T	-0.02	0.017	0.227
rs9308349	16	87434125	G	T	-0.029	0.024	0.2285
rs1126205	11	72523794	G	T	-0.015	0.013	0.2367
rs10845066	12	10356932	G	T	0.011	0.0093	0.2426
rs26532	5	115173678	A	C	0.012	0.01	0.251
rs6564267	16	75603925	G	T	0.0085	0.0077	0.2694
rs11759048	6	106648764	C	T	-0.013	0.012	0.2829
rs9386514	6	106636902	T	C	0.0094	0.0088	0.2857
rs13175212	5	81532622	G	A	-0.0075	0.007	0.2879
rs2299860	6	106665523	T	C	0.014	0.013	0.2982
rs11682898	2	234180979	C	T	0.014	0.015	0.3337
rs17123828	1	63247451	C	T	-0.01	0.011	0.3373
rs10860808	12	102272659	G	A	0.012	0.013	0.3432
rs1019806	5	81551659	A	G	0.0077	0.0082	0.3436
rs7135515	12	102315746	G	T	0.0087	0.0098	0.3758
rs2305295	3	11596302	T	C	0.0076	0.0086	0.3777
rs17742621	14	55853724	T	C	-0.011	0.012	0.3802
rs4764850	12	102322903	A	G	0.0066	0.0078	0.3945
rs10845074	12	10368459	G	A	0.0079	0.0093	0.3964
rs2705520	3	112269287	G	A	-0.022	0.027	0.3984
rs11149841	16	75602797	G	T	-0.0074	0.0089	0.4022
rs13183503	5	81515885	G	A	-0.015	0.02	0.4409
rs13082005	3	112270857	G	A	0.0057	0.0075	0.4471
rs9910698	17	40971770	C	T	-0.015	0.021	0.4768
rs8051218	16	87436463	T	C	0.012	0.017	0.4809
rs12529626	6	106737150	A	G	0.008	0.012	0.5035
rs7539616	1	63283005	C	T	-0.0065	0.0098	0.5087
rs6679582	1	63296271	C	T	-0.0045	0.0071	0.5222
rs12654884	5	81408729	G	C	-0.0045	0.0071	0.5225
rs2200425	5	81405486	C	T	-0.0083	0.013	0.5283
rs12517271	5	81462884	C	T	0.021	0.034	0.529
rs9486314	6	106734189	C	T	-0.0062	0.01	0.5335
rs4752926	11	46692870	C	T	-0.0046	0.0077	0.5464
rs3088051	12	132407008	T	C	0.009	0.015	0.5599
rs4764839	12	102300347	T	C	0.0063	0.011	0.5691
rs2407065	5	81475723	T	C	-0.0055	0.0097	0.5725
rs2115466	5	81552397	T	C	-0.0082	0.015	0.5801
rs2355380	6	106781896	T	G	0.0041	0.0076	0.5897
rs1045100	2	234203597	T	C	0.0038	0.007	0.5919
rs4247179	2	242585616	A	G	-0.0044	0.0084	0.5986
rs6754677	2	234199461	G	A	0.0035	0.0072	0.6268
rs7623889	3	11477387	C	T	0.0081	0.017	0.6283
rs3825615	14	55839583	C	T	0.01	0.022	0.6391
rs6759896	2	234210972	G	A	-0.0035	0.0075	0.6408
rs11741846	5	81319824	A	G	-0.024	0.053	0.6544
rs9486315	6	106744311	T	C	0.0041	0.01	0.6882
rs12122434	1	63261652	A	G	0.0073	0.019	0.6993
rs10439163	19	10645495	G	A	-0.0027	0.0071	0.7047
rs1109524	5	81453860	A	G	-0.0032	0.0092	0.7257
rs4303283	12	102321792	A	C	0.0035	0.01	0.7333
rs8013713	14	55841252	C	T	-0.0023	0.0071	0.7423
rs12871648	13	113970662	A	C	0.0047	0.014	0.7441
rs10138026	14	55879255	C	T	-0.01	0.032	0.7469
rs17536147	3	11559102	G	C	-0.004	0.013	0.7575
rs7600642	2	242597318	C	G	-0.0025	0.0086	0.7721
rs17034568	3	11556688	C	T	0.0052	0.019	0.7808
rs13186095	5	81321378	G	A	-0.02	0.073	0.7872
rs7705442	5	115168666	A	C	0.0063	0.024	0.7909
rs10799	2	220084938	C	T	0.0061	0.023	0.7952
rs13432541	2	234152509	G	A	0.0036	0.015	0.804
rs2454505	3	11497325	T	C	-0.0018	0.0087	0.8376
rs17032069	12	102315760	G	T	0.0028	0.014	0.8463
rs7936074	11	72542687	T	C	-0.0057	0.029	0.8465
rs6587988	1	63252766	C	T	0.0018	0.0095	0.8484
rs9855848	3	112251775	C	T	-0.0014	0.0074	0.8484
rs3783653	14	55855007	G	A	-0.0017	0.0099	0.8641
rs4684072	3	11514860	G	A	-0.0012	0.0073	0.8695
rs4764331	12	10380682	C	A	0.0021	0.013	0.8718
rs12212740	6	106749308	G	A	0.0017	0.011	0.8745
rs3731885	2	220084469	G	A	-0.005	0.033	0.8806
rs10036319	5	81388879	C	T	-0.0022	0.016	0.8869
rs3851210	6	106718522	C	T	-0.0019	0.014	0.891
rs2442793	3	11547695	T	C	0.0024	0.019	0.8962
rs7736587	5	81394459	G	A	-0.0022	0.017	0.8979
rs10512488	17	40963904	G	A	0.0008	0.0083	0.9234
rs9398071	6	106627910	T	C	0.0009	0.0095	0.927
rs2373929	7	150714812	G	A	0.0008	0.0089	0.9308
rs9647552	5	81260346	A	G	-0.0051	0.063	0.9358
rs11539	12	10374719	T	C	0.0017	0.022	0.939
rs9855986	3	11597277	G	A	0.0031	0.042	0.9413
rs2406905	5	81260121	G	T	0.0004	0.0072	0.9514
rs8010013	14	55884828	A	C	-0.0003	0.007	0.9689
rs2424994	20	33132917	C	T	-0.0002	0.0097	0.98
rs4764321	12	10359086	A	G	0.0003	0.014	0.984
rs9934159	16	75617173	A	G	0.0001	0.011	0.9914
rs11741569	5	81325910	C	G	0.0001	0.012	0.9935
rs12599322	16	75597136	G	A	0	0.019	0.9995

## Sheet: Diabetes_MA_ATG_SNPs
SNP	reference_allele	other_allele	beta	se	p.value
rs12303764	T	G	0.063	0.016	8.3e-05
rs3763486	T	C	-0.062	0.016	0.00012
rs6059918	T	C	0.043	0.012	0.0003
rs6059909	A	C	0.043	0.012	0.00032
rs6088527	T	C	0.043	0.012	0.00034
rs6087600	T	C	-0.042	0.012	0.00041
rs6088525	T	C	0.044	0.013	0.0005
rs2074217	A	G	-0.043	0.013	0.00059
rs2442781	A	G	0.051	0.015	0.00067
rs222835	A	G	-0.042	0.013	0.00091
rs2654186	A	C	-0.042	0.013	0.00099
rs222851	A	G	-0.041	0.013	0.0012
rs222843	T	C	0.041	0.013	0.0012
rs2442769	A	G	0.052	0.017	0.0023
rs4911429	A	G	-0.04	0.013	0.0032
rs6088521	A	C	-0.038	0.013	0.0036
rs346078	C	G	0.037	0.013	0.0049
rs4580536	A	G	-0.046	0.017	0.005
rs2595004	T	C	0.045	0.016	0.0054
rs4684780	A	G	0.046	0.016	0.0054
rs346081	A	G	-0.046	0.017	0.0056
rs7349536	T	C	-0.045	0.016	0.0061
rs2454512	T	C	-0.045	0.016	0.0061
rs4684787	T	C	0.037	0.013	0.0061
rs11128550	A	G	-0.044	0.016	0.0068
rs2595002	A	G	0.043	0.016	0.0074
rs2594989	T	C	0.044	0.017	0.0075
rs7643330	A	G	-0.042	0.016	0.0078
rs2454509	T	C	-0.044	0.016	0.0078
rs2594995	A	G	0.044	0.017	0.0079
rs2252601	A	G	-0.042	0.016	0.0081
rs6088520	T	C	0.033	0.012	0.0089
rs4944804	A	C	0.036	0.014	0.0093
rs9830784	A	G	-0.043	0.017	0.0094
rs3862794	T	C	-0.037	0.014	0.01
rs4764324	T	C	0.039	0.015	0.011
rs2454502	T	C	-0.04	0.016	0.011
rs2443716	T	C	-0.039	0.015	0.011
rs2244617	T	C	-0.04	0.016	0.012
rs222852	A	G	0.032	0.013	0.013
rs2443712	A	G	-0.036	0.015	0.016
rs2594992	A	C	-0.03	0.013	0.018
rs7651886	T	C	-0.037	0.016	0.018
rs9811482	T	C	-0.035	0.015	0.018
rs9840982	A	C	-0.037	0.016	0.019
rs2594980	T	C	0.036	0.016	0.021
rs2443703	A	G	-0.037	0.016	0.023
rs9850117	T	C	-0.036	0.016	0.024
rs4764850	A	G	-0.029	0.013	0.025
rs2454513	T	C	0.037	0.016	0.025
rs11038913	T	C	0.046	0.022	0.032
rs2443701	T	C	-0.033	0.015	0.034
rs901135	T	C	-0.066	0.031	0.034
rs2437686	A	G	0.033	0.015	0.035
rs9818393	T	C	0.027	0.013	0.037
rs9861286	A	G	-0.031	0.015	0.041
rs4703878	A	G	-0.026	0.013	0.043
rs4764327	T	C	0.026	0.013	0.044
rs2437685	T	C	-0.031	0.015	0.045
rs10845074	A	G	0.028	0.014	0.048
rs11615995	T	C	-0.032	0.016	0.048
rs7486842	A	G	0.041	0.021	0.05
rs2596815	A	G	0.031	0.016	0.05
rs6088519	T	C	-0.027	0.014	0.054
rs2385397	A	C	-0.043	0.023	0.056
rs2442794	A	G	-0.029	0.015	0.057
rs2606741	A	G	0.028	0.015	0.06
rs9310383	T	C	0.024	0.013	0.062
rs7635838	T	C	-0.023	0.013	0.063
rs12652358	T	C	0.022	0.012	0.064
rs9874535	A	G	-0.023	0.013	0.069
rs4703876	T	C	0.022	0.012	0.071
rs6891230	T	C	0.022	0.012	0.072
rs10898881	A	G	-0.022	0.012	0.074
rs9310379	T	C	-0.023	0.013	0.074
rs1864182	A	C	0.021	0.012	0.074
rs2176092	T	C	-0.022	0.013	0.075
rs7975309	A	G	0.021	0.012	0.076
rs3923716	A	C	0.036	0.021	0.076
rs3748399	T	C	0.054	0.03	0.076
rs7720328	A	G	0.028	0.016	0.077
rs7305951	T	C	0.021	0.012	0.078
rs2407065	T	C	0.028	0.016	0.079
rs2195447	A	G	0.028	0.016	0.08
rs1109846	A	C	0.028	0.016	0.08
rs10898880	A	C	0.021	0.012	0.082
rs7954630	A	G	0.021	0.012	0.083
rs367745	T	C	-0.022	0.013	0.083
rs10823	T	C	0.029	0.017	0.084
rs10860812	A	G	0.021	0.013	0.085
rs10044824	A	C	0.021	0.012	0.085
rs11582138	A	G	-0.028	0.016	0.086
rs346071	A	T	-0.023	0.013	0.086
rs7705442	A	C	0.04	0.023	0.086
rs7306175	A	C	0.021	0.013	0.088
rs6709768	C	G	0.028	0.016	0.089
rs12298720	A	G	-0.032	0.019	0.091
rs7487166	A	G	0.03	0.018	0.091
rs7300643	T	C	0.022	0.013	0.094
rs10860816	T	C	0.022	0.013	0.095
rs4273358	T	G	-0.021	0.013	0.095
rs6870406	A	G	0.027	0.016	0.096
rs7953348	T	C	-0.027	0.016	0.097
rs4843608	A	G	0.049	0.03	0.098
rs7736487	C	G	-0.027	0.016	0.098
rs7133672	A	G	-0.028	0.017	0.1
rs11616018	T	C	-0.028	0.017	0.1
rs4764678	A	G	0.027	0.017	0.11
rs8059571	A	G	0.02	0.013	0.11
rs6059908	T	C	-0.024	0.015	0.11
rs2880897	A	G	-0.019	0.012	0.11
rs2305295	T	C	0.022	0.014	0.11
rs7718969	T	C	0.025	0.016	0.11
rs10778155	A	G	-0.019	0.012	0.12
rs2276635	T	C	-0.035	0.022	0.12
rs3792106	T	C	0.019	0.013	0.12
rs6792718	A	G	-0.019	0.012	0.12
rs9870881	A	G	-0.019	0.013	0.12
rs1560207	T	C	0.025	0.016	0.12
rs10070719	A	G	0.025	0.016	0.12
rs11111079	A	G	0.02	0.013	0.13
rs4964945	C	G	-0.026	0.017	0.13
rs7978708	T	C	-0.032	0.021	0.13
rs11890449	T	C	-0.044	0.029	0.13
rs4684775	A	G	-0.019	0.012	0.13
rs4684782	T	C	-0.02	0.013	0.13
rs17197116	T	C	0.033	0.022	0.14
rs3087689	A	G	0.02	0.013	0.14
rs8113274	A	T	0.022	0.015	0.14
rs4703871	T	C	0.024	0.017	0.14
rs12523353	A	C	0.018	0.012	0.14
rs1864181	T	C	0.018	0.012	0.14
rs756534	T	G	0.018	0.012	0.15
rs7960780	A	G	0.018	0.013	0.15
rs7135515	T	G	0.024	0.017	0.15
rs6511703	T	C	-0.021	0.015	0.15
rs2281695	T	C	-0.022	0.015	0.15
rs9826803	A	G	0.018	0.013	0.15
rs4684072	A	G	-0.018	0.013	0.15
rs2373526	A	G	-0.017	0.012	0.16
rs4303283	A	C	0.023	0.016	0.16
rs3745249	T	C	0.017	0.012	0.16
rs10036937	C	G	-0.017	0.012	0.16
rs17196997	A	C	0.065	0.047	0.17
rs8108051	T	C	-0.017	0.012	0.17
rs3745250	A	G	0.017	0.012	0.17
rs3731885	A	G	-0.069	0.05	0.17
rs4663421	C	G	0.033	0.024	0.17
rs1045100	T	C	0.016	0.012	0.17
rs10192702	A	C	0.017	0.012	0.17
rs4247179	A	G	-0.022	0.016	0.17
rs6437273	T	C	-0.022	0.016	0.17
rs2594972	A	G	-0.018	0.013	0.17
rs6539014	A	G	-0.017	0.013	0.18
rs892084	T	C	-0.017	0.013	0.18
rs13391356	T	C	0.016	0.012	0.18
rs7585217	A	G	-0.035	0.026	0.18
rs4663402	A	T	-0.032	0.024	0.18
rs13175212	A	G	-0.016	0.012	0.18
rs11743436	A	G	-0.016	0.012	0.18
rs3755047	A	G	-0.066	0.05	0.19
rs12654645	T	C	0.016	0.012	0.19
rs10860820	A	G	0.022	0.017	0.2
rs3745255	A	G	-0.016	0.013	0.2
rs13432541	A	G	0.03	0.024	0.2
rs3792109	A	G	-0.015	0.012	0.2
rs1046593	T	C	-0.022	0.017	0.2
rs7733620	T	C	-0.016	0.012	0.2
rs2360750	C	G	0.016	0.013	0.21
rs1560688	A	G	-0.016	0.013	0.21
rs6752107	A	G	-0.015	0.012	0.21
rs6431654	T	C	-0.015	0.012	0.21
rs2241879	A	G	-0.015	0.012	0.21
rs9855848	T	C	-0.016	0.013	0.21
rs2594966	A	G	0.016	0.013	0.21
rs1470613	A	G	0.02	0.016	0.21
rs2305686	T	C	0.021	0.016	0.21
rs2442793	T	C	-0.035	0.028	0.21
rs11741846	A	G	0.099	0.079	0.21
rs9293293	T	G	0.015	0.012	0.21
rs6452449	T	C	0.015	0.012	0.21
rs484621	T	C	0.015	0.012	0.21
rs875569	A	G	0.015	0.012	0.22
rs17783626	T	C	0.045	0.036	0.22
rs12994997	A	G	-0.015	0.012	0.22
rs2289474	T	C	-0.015	0.012	0.22
rs2289472	T	C	-0.015	0.012	0.22
rs2241880	A	G	0.015	0.012	0.22
rs2638026	A	T	-0.047	0.039	0.22
rs3816380	A	C	-0.02	0.016	0.22
rs34621655	T	C	-0.016	0.013	0.22
rs7712216	C	G	-0.029	0.023	0.22
rs16899437	A	G	0.029	0.023	0.22
rs4148844	A	G	-0.038	0.03	0.22
rs10210302	T	C	-0.015	0.012	0.23
rs3792108	T	C	0.014	0.012	0.23
rs4682110	A	G	-0.015	0.013	0.23
rs2606738	T	C	-0.015	0.013	0.23
rs2606736	T	C	0.015	0.013	0.23
rs2115467	A	G	-0.015	0.012	0.23
rs4964879	A	G	0.024	0.021	0.24
rs3743603	T	C	0.032	0.027	0.24
rs12598094	A	G	-0.032	0.027	0.24
rs11714039	A	G	0.019	0.016	0.24
rs4684774	T	C	-0.019	0.016	0.24
rs7621843	T	G	0.019	0.016	0.24
rs16899397	A	G	0.027	0.023	0.24
rs2115466	T	C	0.028	0.023	0.24
rs9934159	A	G	-0.022	0.019	0.25
rs7204722	T	C	-0.019	0.017	0.25
rs8051218	T	C	-0.034	0.029	0.25
rs10512488	A	G	-0.017	0.015	0.25
rs7600642	C	G	-0.02	0.017	0.25
rs26536	A	G	-0.014	0.012	0.25
rs980304	A	G	-0.014	0.013	0.26
rs13009506	T	G	-0.014	0.012	0.26
rs11682236	A	G	0.027	0.024	0.26
rs10803619	T	C	-0.027	0.024	0.26
rs11886745	A	G	0.029	0.025	0.26
rs2705521	A	G	-0.043	0.038	0.26
rs7621218	T	C	0.018	0.016	0.26
rs6442260	A	G	-0.015	0.013	0.26
rs1816113	A	C	-0.018	0.017	0.27
rs12984043	T	C	0.014	0.013	0.27
rs3828309	A	G	0.014	0.012	0.27
rs6791877	A	G	-0.018	0.016	0.27
rs4703537	T	C	0.013	0.012	0.27
rs16899425	T	C	0.025	0.023	0.27
rs891512	A	G	-0.017	0.016	0.27
rs7539616	T	C	-0.016	0.015	0.28
rs11539	T	C	-0.044	0.041	0.28
rs12599322	A	G	0.03	0.028	0.28
rs1050863	A	G	0.013	0.012	0.28
rs908196	A	G	0.022	0.021	0.28
rs2933134	C	G	0.042	0.039	0.28
rs2406911	A	G	-0.014	0.013	0.28
rs743507	T	C	0.016	0.015	0.28
rs12821011	T	G	-0.024	0.023	0.29
rs2289473	T	C	0.024	0.023	0.29
rs2969896	A	G	-0.04	0.038	0.29
rs2606750	T	C	-0.013	0.013	0.29
rs1864183	T	C	0.013	0.012	0.29
rs13307588	A	G	0.027	0.025	0.29
rs6758317	T	C	0.016	0.015	0.3
rs2933135	A	G	0.04	0.039	0.3
rs2952319	A	C	-0.039	0.038	0.3
rs4684065	A	C	-0.017	0.017	0.3
rs4684073	A	G	-0.018	0.017	0.3
rs743506	A	G	0.015	0.015	0.3
rs6759896	A	G	-0.013	0.012	0.31
rs7595071	A	C	0.018	0.017	0.31
rs2705507	A	C	0.039	0.038	0.31
rs9848960	T	C	-0.017	0.017	0.31
rs6452448	C	G	-0.013	0.012	0.31
rs2195448	T	C	-0.013	0.012	0.31
rs7625184	T	C	-0.017	0.017	0.32
rs1470612	T	C	0.017	0.017	0.32
rs11128547	T	C	0.017	0.017	0.32
rs12173237	A	G	-0.022	0.022	0.32
rs12526668	T	C	-0.023	0.023	0.32
rs3088051	T	C	-0.015	0.016	0.33
rs11149841	T	G	-0.015	0.015	0.33
rs9989854	T	C	-0.02	0.021	0.33
rs6748547	A	G	-0.026	0.027	0.33
rs4764845	T	C	0.014	0.015	0.34
rs7955730	T	C	0.014	0.015	0.34
rs12307678	T	C	-0.014	0.015	0.34
rs4663396	T	C	0.014	0.015	0.34
rs9855986	A	G	0.042	0.043	0.34
rs9832407	A	G	0.015	0.016	0.34
rs9486315	T	C	0.017	0.017	0.34
rs4887833	T	C	-0.022	0.024	0.35
rs3732817	A	G	0.012	0.012	0.35
rs4377480	T	C	-0.015	0.017	0.35
rs3851210	T	C	-0.023	0.025	0.35
rs11682898	T	C	-0.023	0.025	0.36
rs921226	T	C	0.015	0.017	0.36
rs6880889	A	T	0.014	0.015	0.36
rs3918188	A	C	-0.012	0.013	0.36
rs1050847	T	C	0.011	0.013	0.37
rs11679064	A	G	0.024	0.027	0.37
rs665791	A	G	-0.011	0.012	0.37
rs7488085	T	C	-0.022	0.025	0.38
rs10439163	A	G	-0.011	0.013	0.38
rs7248036	T	C	0.011	0.013	0.38
rs12636305	T	G	-0.014	0.016	0.38
rs2447607	T	C	0.011	0.013	0.38
rs1058600	T	C	0.013	0.015	0.38
rs1475270	A	G	0.011	0.012	0.38
rs524428	T	C	0.011	0.012	0.38
rs10743876	A	G	-0.035	0.04	0.39
rs12372610	A	G	0.024	0.028	0.39
rs11246867	A	G	0.024	0.028	0.39
rs11689596	T	G	0.017	0.02	0.39
rs11740648	T	C	-0.017	0.02	0.39
rs10036319	T	C	0.021	0.024	0.39
rs547738	A	G	-0.01	0.012	0.39
rs1130905	T	G	-0.014	0.017	0.4
rs2299863	T	G	-0.017	0.02	0.4
rs6539020	A	G	-0.018	0.022	0.41
rs11053685	A	G	-0.019	0.023	0.41
rs2454511	T	C	0.014	0.017	0.41
rs6891113	A	G	-0.01	0.012	0.41
rs891159	A	G	-0.012	0.015	0.41
rs490010	A	G	0.0099	0.012	0.41
rs10902472	T	C	0.02	0.025	0.42
rs16940253	A	T	-0.019	0.024	0.42
rs13435939	A	G	-0.016	0.02	0.42
rs12272795	A	G	0.013	0.016	0.43
rs4764332	T	G	0.032	0.041	0.43
rs1109866	T	C	-0.016	0.02	0.43
rs13082005	A	G	-0.01	0.013	0.43
rs7623889	T	C	-0.024	0.03	0.43
rs4945745	A	T	-0.019	0.024	0.43
rs1045095	T	C	0.01	0.013	0.44
rs11741569	C	G	-0.016	0.021	0.44
rs12212740	A	G	0.015	0.019	0.44
rs13168323	T	G	0.0091	0.012	0.45
rs1428938	A	G	-0.0091	0.012	0.45
rs1766208	T	C	-0.012	0.016	0.45
rs3918227	A	C	-0.017	0.023	0.45
rs11111093	T	C	-0.014	0.019	0.46
rs4675930	T	C	-0.015	0.021	0.46
rs7255312	T	C	0.013	0.018	0.47
rs6861	T	C	0.0095	0.013	0.47
rs11894529	T	C	0.0096	0.013	0.47
rs3797570	A	G	0.011	0.016	0.47
rs17245188	T	G	0.01	0.015	0.47
rs597443	T	C	0.0086	0.012	0.47
rs7481312	T	C	-0.011	0.016	0.48
rs2291487	T	C	-0.011	0.016	0.49
rs1472001	A	G	-0.011	0.016	0.49
rs11038919	A	G	0.011	0.016	0.49
rs9293290	A	T	-0.0087	0.013	0.49
rs3804332	T	C	0.015	0.022	0.49
rs6944935	C	G	0.0094	0.014	0.49
rs4409690	A	G	-0.011	0.017	0.5
rs7974987	A	G	0.032	0.047	0.5
rs17032046	C	G	-0.014	0.021	0.5
rs9647552	A	G	0.026	0.039	0.5
rs6888977	T	C	-0.0098	0.015	0.5
rs12080049	A	G	-0.011	0.017	0.51
rs11208029	A	G	0.011	0.017	0.51
rs6587990	A	T	0.0083	0.013	0.51
rs11208037	A	G	-0.0083	0.013	0.51
rs7125907	T	C	-0.011	0.017	0.51
rs17032033	T	C	-0.013	0.02	0.51
rs17032039	A	G	0.031	0.047	0.51
rs9903	A	G	0.013	0.02	0.51
rs2241876	T	G	0.0089	0.014	0.51
rs6792947	A	C	0.015	0.023	0.51
rs10514231	T	C	0.0082	0.013	0.51
rs10065463	T	C	0.0083	0.013	0.51
rs633724	T	C	-0.0084	0.013	0.51
rs11208030	A	G	-0.011	0.017	0.52
rs4703879	A	G	0.0093	0.015	0.52
rs12526431	T	C	-0.015	0.022	0.52
rs6686232	T	C	0.0078	0.013	0.53
rs1981067	T	C	0.0079	0.013	0.53
rs12128286	A	C	-0.0078	0.013	0.53
rs11053689	C	G	0.017	0.026	0.53
rs7600743	A	G	0.016	0.026	0.53
rs1109524	A	G	0.0098	0.015	0.53
rs12756081	A	G	0.0077	0.013	0.54
rs6587997	T	G	-0.0077	0.013	0.54
rs7932866	A	G	0.01	0.017	0.54
rs12573978	A	G	0.01	0.017	0.54
rs10799	T	C	-0.0097	0.016	0.54
rs26534	A	G	0.0077	0.013	0.54
rs26538	T	C	0.0077	0.013	0.54
rs12125986	A	T	-0.01	0.017	0.55
rs964632	T	C	-0.0077	0.013	0.55
rs171809	T	C	-0.0078	0.013	0.55
rs6872406	A	G	0.009	0.015	0.56
rs12108833	A	G	-0.0084	0.014	0.56
rs12097658	T	C	0.0097	0.017	0.57
rs12283172	T	C	-0.0095	0.017	0.57
rs2705510	A	G	0.04	0.071	0.57
rs6587988	T	C	-0.0092	0.017	0.58
rs11656323	T	C	0.018	0.033	0.58
rs3736271	T	C	0.017	0.031	0.58
rs2705520	A	G	0.038	0.069	0.58
rs16859775	A	G	-0.017	0.031	0.58
rs2454510	T	C	0.0086	0.015	0.58
rs12186760	T	C	0.0081	0.015	0.58
rs2299860	T	C	0.013	0.023	0.58
rs2366820	T	C	0.0068	0.013	0.59
rs2241615	T	C	0.01	0.019	0.59
rs2144956	A	G	0.009	0.017	0.59
rs26532	A	C	0.0082	0.015	0.59
rs11208042	T	G	-0.0089	0.017	0.6
rs12135672	A	T	-0.0088	0.017	0.6
rs13071492	A	C	0.016	0.031	0.6
rs13186095	A	G	0.036	0.069	0.6
rs9486306	T	G	0.0089	0.017	0.6
rs12459941	A	G	-0.0084	0.017	0.61
rs6058079	A	G	0.0084	0.017	0.61
rs12197000	A	C	-0.0063	0.012	0.61
rs2344826	A	G	0.01	0.021	0.62
rs1769972	T	C	0.011	0.022	0.62
rs1624701	T	C	-0.011	0.022	0.62
rs803362	A	G	0.0061	0.012	0.62
rs12122434	A	G	0.017	0.035	0.63
rs10860821	A	G	0.0066	0.014	0.63
rs16859727	A	G	0.015	0.032	0.63
rs2705554	T	C	-0.034	0.071	0.63
rs7630417	T	C	0.016	0.033	0.63
rs7736587	A	G	-0.014	0.029	0.63
rs7727483	A	G	0.0064	0.013	0.63
rs6895884	T	C	-0.0077	0.016	0.63
rs10468346	A	G	-0.011	0.024	0.64
rs2897554	A	G	-0.0064	0.014	0.64
rs4622329	A	G	0.0059	0.013	0.65
rs11645180	T	C	-0.0069	0.015	0.65
rs2241877	A	G	0.0064	0.014	0.65
rs17245874	T	C	0.008	0.018	0.65
rs9486314	T	C	-0.0075	0.017	0.65
rs2638022	T	C	-0.011	0.025	0.66
rs16859787	A	G	0.013	0.03	0.66
rs11128551	T	G	-0.0093	0.021	0.66
rs12517271	T	C	-0.027	0.062	0.66
rs324914	T	C	-0.0062	0.015	0.67
rs6930834	C	G	-0.0099	0.023	0.67
rs3737891	T	C	0.0071	0.017	0.68
rs41530551	T	C	0.02	0.049	0.68
rs4764839	T	C	-0.0084	0.02	0.68
rs4764841	A	G	-0.0083	0.02	0.68
rs2454505	T	C	-0.0059	0.015	0.68
rs7617620	T	C	-0.0055	0.013	0.68
rs2200425	T	C	-0.0081	0.019	0.68
rs1769981	T	G	-0.0097	0.023	0.68
rs2763219	A	G	0.0053	0.013	0.68
rs4326887	T	G	0.0085	0.021	0.69
rs6431655	A	G	0.0054	0.014	0.69
rs1835112	T	G	0.0062	0.015	0.69
rs2355380	T	G	0.0051	0.013	0.69
rs16899359	A	G	0.0058	0.015	0.7
rs11759048	T	C	-0.008	0.021	0.7
rs11819869	T	C	-0.0059	0.016	0.71
rs6431262	T	G	-0.005	0.014	0.71
rs6892261	T	C	-0.0055	0.015	0.71
rs1485587	A	G	-0.0046	0.012	0.71
rs3734114	T	C	-0.0055	0.015	0.71
rs2787540	A	G	0.0086	0.023	0.71
rs1489192	T	C	0.0058	0.016	0.72
rs2902858	T	C	0.0057	0.016	0.72
rs10160701	T	C	-0.0057	0.016	0.72
rs12298825	T	C	-0.0057	0.016	0.72
rs4764321	A	G	0.0082	0.023	0.72
rs1134574	A	G	-0.009	0.025	0.72
rs2638031	T	C	-0.0086	0.024	0.72
rs4684790	T	C	0.0059	0.016	0.72
rs324912	T	G	-0.0052	0.015	0.72
rs9386514	T	C	-0.0056	0.015	0.72
rs16938506	A	C	0.0055	0.016	0.73
rs11038897	T	C	-0.0056	0.016	0.73
rs11111091	A	G	-0.0044	0.013	0.73
rs10845073	T	C	-0.0075	0.021	0.73
rs6059916	T	G	-0.0057	0.017	0.73
rs6059919	T	G	0.0058	0.017	0.73
rs11128549	T	C	0.012	0.034	0.73
rs6892260	A	G	0.01	0.029	0.73
rs12529626	A	G	-0.0073	0.021	0.73
rs7130141	T	C	-0.0054	0.016	0.74
rs3802888	A	G	0.0054	0.016	0.74
rs4254156	T	G	0.0074	0.022	0.74
rs17536147	C	G	-0.008	0.024	0.74
rs9373839	T	C	-0.005	0.015	0.74
rs1982074	A	G	-0.0055	0.017	0.75
rs1873571	T	G	-0.0079	0.025	0.75
rs17034661	A	G	0.0053	0.017	0.75
rs2407064	A	C	-0.0045	0.014	0.75
rs10493328	A	G	-0.0051	0.016	0.76
rs2864076	T	C	-0.005	0.016	0.76
rs7127529	A	C	0.0049	0.016	0.76
rs7936074	T	C	-0.023	0.073	0.76
rs11834419	A	G	-0.0072	0.023	0.76
rs4764331	A	C	-0.0069	0.023	0.76
rs3748400	T	C	0.0045	0.015	0.76
rs2131008	T	C	0.0075	0.024	0.76
rs2638037	A	G	-0.0077	0.025	0.76
rs12654884	C	G	-0.0038	0.012	0.76
rs1322178	T	C	0.0048	0.016	0.76
rs2303922	A	C	0.0039	0.013	0.76
rs12574668	A	C	-0.0048	0.017	0.77
rs2171668	A	C	0.0047	0.016	0.77
rs10772239	A	G	0.005	0.017	0.77
rs28365853	T	C	-0.009	0.031	0.77
rs3804338	T	C	0.01	0.036	0.77
rs11208035	T	C	-0.0034	0.012	0.78
rs4322502	T	C	-0.0065	0.023	0.78
rs2293079	T	C	-0.0057	0.02	0.78
rs958935	A	G	0.009	0.032	0.78
rs1375204	C	G	-0.0084	0.03	0.78
rs17123817	A	G	-0.0044	0.017	0.79
rs12067646	T	C	-0.0043	0.017	0.79
rs12578042	C	G	0.0044	0.017	0.79
rs11038914	T	C	-0.0043	0.017	0.79
rs1126205	T	G	0.006	0.023	0.79
rs2241617	T	C	-0.0052	0.02	0.79
rs3732941	A	G	-0.0048	0.018	0.79
rs4764679	A	G	-0.0063	0.025	0.8
rs4764680	A	G	0.0063	0.025	0.8
rs9308349	T	G	0.011	0.043	0.8
rs2042395	A	G	0.0037	0.015	0.8
rs2406910	T	C	0.0033	0.013	0.8
rs4703870	A	G	-0.0036	0.014	0.8
rs573775	A	G	0.0035	0.013	0.8
rs2050248	A	T	-0.0029	0.012	0.81
rs2282613	T	C	-0.0032	0.013	0.81
rs4764682	A	G	0.0063	0.025	0.81
rs178957	A	G	0.0038	0.015	0.81
rs10068160	A	C	-0.0034	0.014	0.81
rs9398071	T	C	-0.0036	0.015	0.81
rs1766200	T	C	-0.005	0.021	0.81
rs10952299	A	G	-0.0037	0.015	0.81
rs7513520	T	C	0.0027	0.012	0.82
rs10493327	T	C	0.0028	0.012	0.82
rs17243791	A	G	-0.0033	0.014	0.82
rs510432	T	C	0.0027	0.012	0.82
rs6464119	T	C	0.0036	0.016	0.82
rs10889383	T	C	0.0026	0.012	0.83
rs3211074	A	G	0.0027	0.012	0.83
rs17032069	T	G	-0.0054	0.025	0.83
rs6564267	T	G	-0.0028	0.013	0.83
rs9910698	T	C	-0.0068	0.031	0.83
rs671116	A	G	0.0028	0.013	0.83
rs11208041	A	G	0.0033	0.016	0.84
rs3737893	T	C	-0.0024	0.012	0.84
rs12319783	T	C	-0.0041	0.02	0.84
rs10845065	A	C	-0.0034	0.017	0.84
rs2900384	A	G	-0.0032	0.016	0.84
rs13183503	A	G	-0.0079	0.04	0.84
rs2373929	A	G	-0.0027	0.013	0.84
rs2803245	T	C	0.0026	0.013	0.85
rs17787739	A	G	0.0074	0.04	0.85
rs17787804	T	C	-0.0025	0.014	0.85
rs10845066	T	G	0.0032	0.017	0.85
rs7248	A	C	-0.0031	0.016	0.85
rs6431659	A	G	0.0025	0.013	0.85
rs6737398	A	G	-0.0023	0.013	0.85
rs10462376	A	T	-0.003	0.015	0.85
rs6882294	T	C	0.0028	0.015	0.85
rs2787525	T	C	0.004	0.021	0.85
rs2787538	A	G	0.004	0.021	0.85
rs2853796	T	G	0.0025	0.013	0.85
rs6947821	T	C	0.0024	0.013	0.85
rs7540030	A	G	0.0021	0.012	0.86
rs7949371	T	C	-0.0024	0.014	0.86
rs3802890	A	G	0.0025	0.014	0.86
rs7925678	A	G	-0.0023	0.014	0.87
rs4326886	T	C	-0.0039	0.024	0.87
rs17034568	T	C	0.0062	0.037	0.87
rs1543911	T	C	-0.0023	0.014	0.87
rs17388170	T	C	0.0024	0.017	0.88
rs26537	T	C	-0.0019	0.013	0.88
rs2406905	T	G	0.002	0.013	0.88
rs1428940	A	G	-0.0021	0.014	0.88
rs10159426	C	G	-0.0017	0.012	0.89
rs11038910	T	C	0.002	0.014	0.89
rs4371270	A	G	0.0021	0.017	0.9
rs6754677	A	G	0.0017	0.013	0.9
rs324913	T	C	-0.0015	0.012	0.9
rs7830	T	G	-0.0016	0.014	0.9
rs10860806	T	C	0.0023	0.021	0.91
rs7885	A	C	-0.0047	0.04	0.91
rs2406909	T	C	-0.0015	0.013	0.91
rs2860007	T	G	-0.0013	0.012	0.91
rs10078736	A	G	-0.0014	0.012	0.91
rs13164890	A	G	0.0014	0.013	0.91
rs6884232	A	G	-0.0016	0.014	0.91
rs17316576	T	G	0.0013	0.013	0.92
rs10860808	A	G	0.0021	0.022	0.92
rs6898784	A	C	-0.0032	0.03	0.92
rs7733122	T	C	0.0014	0.014	0.92
rs1019806	A	G	-0.0014	0.014	0.92
rs796707	A	G	0.0022	0.021	0.92
rs7519205	A	G	0.001	0.012	0.93
rs6679582	T	C	-0.001	0.012	0.93
rs7949282	A	C	0.0012	0.014	0.93
rs4567973	A	G	-0.0019	0.023	0.93
rs4703863	A	C	-0.0012	0.013	0.93
rs3827644	C	G	-0.0014	0.016	0.93
rs1624009	A	T	-0.0019	0.021	0.93
rs2763212	A	G	-0.002	0.021	0.93
rs3804333	T	C	0.0011	0.015	0.94
rs6683423	A	G	0.0005	0.012	0.96
rs1333733	A	G	-0.0007	0.012	0.96
rs13005285	T	G	-0.0006	0.013	0.96
rs11545166	T	G	-0.0011	0.032	0.97
rs2424994	T	C	-0.0006	0.017	0.97
rs3765638	A	G	0.0005	0.017	0.98
rs12515069	A	G	0.0003	0.012	0.98
rs4703535	A	T	-0.0003	0.013	0.98
rs9373846	A	G	0.0004	0.016	0.98
rs6875409	A	G	0.0002	0.014	0.99
rs1428939	A	G	0.0002	0.012	0.99
rs17123828	T	C	-0.0001	0.018	1
rs6663454	A	G	0	0.014	1
rs11927249	A	G	0	0.035	1
rs26529	T	C	0	0.013	1
rs10484575	T	C	0.0001	0.022	1

## Sheet: Blood pressure_MA_ATG_SNPs
SNP	chr	position	reference_allele	other_allele	beta	se	p.value
rs2447607	3	11552027	C	T	0.399028	0.0721548	3.2e-08
rs34621655	3	11530121	T	C	0.397245	0.0723055	3.94e-08
rs6442260	3	11590751	G	A	-0.389878	0.0729445	9.06e-08
rs4684072	3	11514860	A	G	0.370211	0.0722586	3e-07
rs4684782	3	11518755	T	C	0.369121	0.0721983	3.18e-07
rs367745	3	11309274	T	C	0.374797	0.0740155	4.12e-07
rs4273358	3	11415160	T	G	0.364632	0.0720503	4.18e-07
rs2606750	3	11372151	T	C	0.366596	0.0725889	4.42e-07
rs2594966	3	11325276	G	A	0.364243	0.0727915	5.62e-07
rs9826803	3	11461863	G	A	0.370985	0.0741494	5.64e-07
rs346071	3	11305584	A	T	0.368986	0.0742154	6.64e-07
rs2606738	3	11396562	T	C	0.368556	0.0743137	7.08e-07
rs9874535	3	11463730	A	G	0.353393	0.0717994	8.58e-07
rs7651886	3	11572728	C	T	-0.435768	0.0887367	9.08e-07
rs2594972	3	11397417	A	G	0.365069	0.0743705	9.17e-07
rs6792718	3	11434380	A	G	0.352212	0.0718083	9.36e-07
rs2880897	3	11494544	A	G	0.349385	0.0714595	1.01e-06
rs9870881	3	11447082	A	G	0.350965	0.0718777	1.05e-06
rs4684775	3	11436413	A	G	0.349965	0.0717982	1.09e-06
rs9840982	3	11564940	C	A	-0.431924	0.0886818	1.11e-06
rs9310383	3	11491305	C	T	0.34774	0.0716721	1.22e-06
rs9310379	3	11434143	T	C	0.346096	0.0718319	1.45e-06
rs2454513	3	11549596	C	T	0.420172	0.088115	1.86e-06
rs7635838	3	11412604	T	C	0.347105	0.0731482	2.08e-06
rs9861286	3	11568144	G	A	-0.391101	0.0824251	2.09e-06
rs2606736	3	11400249	C	T	0.344376	0.0726204	2.12e-06
rs9811482	3	11578591	C	T	-0.386989	0.0824894	2.72e-06
rs2443712	3	11538063	A	G	0.385333	0.0824542	2.97e-06
rs2437686	3	11588989	A	G	-0.388445	0.0833157	3.13e-06
rs2442794	3	11551001	A	G	0.388676	0.0834597	3.21e-06
rs2443701	3	11588773	C	T	-0.38762	0.0834159	3.37e-06
rs2596815	3	11594930	G	A	0.387066	0.083334	3.41e-06
rs2437685	3	11593013	C	T	-0.384639	0.0831826	3.77e-06
rs2595002	3	11373700	G	A	0.418428	0.0907271	3.99e-06
rs346081	3	11329085	A	G	0.418088	0.0910266	4.37e-06
rs2594995	3	11369117	G	A	0.415156	0.0908446	4.88e-06
rs2594989	3	11316143	C	T	0.417562	0.0914288	4.95e-06
rs9850117	3	11571991	C	T	-0.407312	0.08955	5.41e-06
rs2443703	3	11564191	G	A	-0.407277	0.0895924	5.47e-06
rs2454502	3	11499331	T	C	0.397855	0.0882127	6.48e-06
rs2443716	3	11523670	T	C	0.372739	0.083283	7.63e-06
rs4684780	3	11478960	G	A	0.390816	0.0892828	1.2e-05
rs11128550	3	11466828	A	G	0.39052	0.089529	1.29e-05
rs2595004	3	11406721	C	T	0.394005	0.090522	1.35e-05
rs2594980	3	11381387	C	T	0.368335	0.0849583	1.46e-05
rs2454509	3	11489653	T	C	0.387422	0.0893761	1.46e-05
rs2454512	3	11487506	T	C	0.386172	0.0893987	1.56e-05
rs2606741	3	11392426	G	A	0.366597	0.0850482	1.63e-05
rs4580536	3	11422319	A	G	0.385982	0.089627	1.66e-05
rs2252601	3	11481234	A	G	0.382908	0.0894389	1.86e-05
rs7643330	3	11442093	A	G	0.383286	0.0895789	1.88e-05
rs7349536	3	11442503	T	C	0.382751	0.0896191	1.95e-05
rs2244617	3	11503097	T	C	0.38072	0.0895015	2.1e-05
rs2442769	3	11491086	G	A	0.398491	0.0936858	2.11e-05
rs9830784	3	11434605	A	G	0.379929	0.0895902	2.23e-05
rs222852	17	7140606	A	G	-0.290496	0.0705333	3.81e-05
rs7617620	3	11600563	C	T	-0.28259	0.0719962	8.67e-05
rs2442781	3	11483769	G	A	0.303383	0.0806633	0.000169238
rs222835	17	7134129	A	G	0.261862	0.0705567	0.00020622
rs891512	7	150708089	A	G	-0.3105	0.0855355	0.000283438
rs1126205	11	72523794	G	T	-0.399694	0.113334	0.000420947
rs1046593	3	11596402	C	T	-0.342074	0.0971861	0.000432039
rs743506	7	150706915	G	A	-0.280522	0.080905	0.000525867
rs743507	7	150707488	C	T	-0.27443	0.0804349	0.000645484
rs222843	17	7145981	T	C	-0.242605	0.0717171	0.000717674
rs2654186	17	7151111	A	C	0.242082	0.071728	0.000738338
rs2853796	7	150703915	G	T	-0.23715	0.0703234	0.000745685
rs7830	7	150709571	G	T	-0.255991	0.0759647	0.000752235
rs9848960	3	11601360	C	T	-0.297766	0.0894488	0.000872122
rs4684787	3	11579865	C	T	0.248721	0.0754063	0.00097259
rs2074217	17	7150552	A	G	0.233695	0.0716964	0.00111633
rs9832407	3	11605373	A	G	-0.290297	0.0892648	0.00114589
rs222851	17	7139238	G	A	-0.228341	0.0716012	0.00142763
rs7621843	3	11603229	T	G	-0.283877	0.0893838	0.00149386
rs11038913	11	46559730	T	C	0.35422	0.114821	0.00203613
rs2282613	11	72530196	C	T	0.236148	0.077202	0.00222243
rs3765638	11	72537072	G	A	-0.286621	0.0964163	0.00295197
rs9910698	17	40971770	C	T	-0.439209	0.159531	0.00590353
rs17034661	3	11602131	G	A	-0.268821	0.100466	0.00745699
rs9818393	3	11509668	C	T	0.1921	0.0723996	0.00797102
rs17787804	11	46506885	C	T	0.196569	0.0768788	0.0105628
rs11038910	11	46543524	C	T	0.19022	0.0768478	0.0133144
rs7925678	11	46570859	A	G	0.186583	0.0767132	0.0150078
rs3802890	11	46534546	A	G	0.18537	0.0767029	0.0156621
rs7949282	11	46522306	A	C	0.186398	0.0771477	0.0156883
rs7949371	11	46522304	C	T	0.185537	0.077262	0.016334
rs17032069	12	102315760	G	T	-0.319488	0.138293	0.020877
rs4764679	12	102315925	G	A	-0.312815	0.138058	0.0234643
rs4764682	12	102316021	A	G	-0.312815	0.138058	0.0234643
rs4764680	12	102315965	A	G	-0.312805	0.138059	0.023469
rs12636305	3	11418924	T	G	-0.218078	0.0982645	0.0264679
rs3763486	7	150723265	T	C	-0.197064	0.0915741	0.0314019
rs6944935	7	150726920	C	G	-0.159836	0.0758087	0.0349973
rs13183503	5	81515885	G	A	-0.346197	0.167997	0.0393297
rs10799	2	220084938	C	T	-0.16714	0.0821465	0.0418878
rs12984043	19	10672493	C	T	-0.142907	0.0716271	0.0460275
rs2424994	20	33132917	C	T	-0.195798	0.0983316	0.0464605
rs1982074	19	10668673	A	G	0.179851	0.0910034	0.0481209
rs4684774	3	11426086	T	C	-0.194362	0.0986264	0.0487614
rs2594992	3	11360997	A	C	0.139751	0.0712429	0.0498099
rs10898881	11	72527018	A	G	-0.138123	0.0704311	0.0498687
rs2305686	3	11350553	C	T	-0.192075	0.0984999	0.0511781
rs1470613	3	11347525	G	A	-0.191451	0.0985329	0.0520168
rs7621218	3	11442013	C	T	-0.19134	0.0985212	0.0521244
rs12459941	19	10666112	G	A	0.173234	0.089411	0.0526861
rs346078	3	11327840	G	C	0.140007	0.0723673	0.0530331
rs7705442	5	115168666	A	C	0.234424	0.121212	0.0531139
rs3745250	19	10670794	G	A	-0.134544	0.0698283	0.054008
rs1816113	16	87439169	C	A	0.178996	0.0935689	0.0557523
rs4764850	12	102322903	A	G	0.136103	0.0718912	0.0583357
rs921226	3	11324794	C	T	-0.185228	0.0985988	0.0603014
rs1130905	2	242612784	T	G	0.135301	0.0724698	0.061904
rs10070719	5	81555751	A	G	0.17795	0.0959419	0.063631
rs6791877	3	11474354	A	G	-0.182719	0.0985859	0.0638269
rs3862794	11	72538600	T	C	0.148369	0.0801359	0.0641046
rs1470612	3	11336966	C	T	-0.181778	0.0985393	0.0650792
rs9855986	3	11597277	G	A	-0.421212	0.22844	0.0652048
rs3732941	3	11304575	A	G	-0.193646	0.105499	0.0664296
rs4684790	3	11601749	T	C	-0.170984	0.093371	0.0670677
rs875569	19	10668953	G	A	-0.127873	0.0698766	0.0672535
rs2454505	3	11497325	T	C	-0.156235	0.0859348	0.0690568
rs7625184	3	11333734	T	C	-0.178562	0.0983848	0.0695362
rs9486306	6	106661530	T	G	0.183193	0.101638	0.0714837
rs3745249	19	10670992	C	T	-0.125462	0.0700192	0.0731629
rs11714039	3	11365448	G	A	-0.175717	0.0981111	0.073295
rs2454511	3	11489133	C	T	-0.17608	0.0986066	0.0741528
rs10898880	11	72525111	C	A	-0.123983	0.0699871	0.0764784
rs4371270	19	10651171	G	A	0.159997	0.0903908	0.07672
rs9486315	6	106744311	T	C	0.177592	0.100556	0.0773803
rs4377480	3	11525500	T	C	-0.173744	0.0986265	0.0781325
rs13186095	5	81321378	G	A	0.788457	0.448309	0.0786247
rs6870406	5	81537176	A	G	0.168649	0.095999	0.0789586
rs6059919	20	33151545	G	T	0.160498	0.0914605	0.0792891
rs4684073	3	11557341	A	G	-0.180411	0.102871	0.079475
rs11128547	3	11393268	C	T	-0.171694	0.0983638	0.0808998
rs6059916	20	33148861	T	G	0.158581	0.0914412	0.0828781
rs4684065	3	11376559	A	C	-0.169001	0.0979326	0.0844055
rs3816380	3	11381973	A	C	-0.167454	0.0982297	0.0882497
rs1560207	5	81548653	T	C	0.163901	0.0961528	0.0882743
rs12173237	5	81505029	G	A	0.231231	0.136877	0.0911575
rs17783626	2	220074442	T	C	-0.321804	0.190884	0.0918241
rs11545166	19	10671894	T	G	-0.3246	0.194138	0.0945249
rs17123828	1	63247451	C	T	0.180415	0.10792	0.0945767
rs9486314	6	106734189	C	T	0.169296	0.101382	0.094943
rs11128551	3	11483855	T	G	0.189831	0.114049	0.0960218
rs6058079	20	33142873	G	A	0.151867	0.0916207	0.0974079
rs7248036	19	10648933	C	T	-0.119109	0.0720218	0.0981708
rs2144956	20	33145868	G	A	0.150197	0.0918226	0.101899
rs8108051	19	10661775	T	C	-0.114421	0.0700051	0.102162
rs7718969	5	81510251	T	C	0.155212	0.0961006	0.106291
rs26534	5	115175701	G	A	0.115108	0.0717495	0.108648
rs3755047	2	220084864	G	A	-0.561712	0.352578	0.111127
rs7736487	5	81482168	G	C	0.151995	0.0954597	0.111333
rs9903	16	87437107	G	A	-0.174797	0.111448	0.116786
rs2293079	2	220100787	C	T	0.168229	0.107376	0.117181
rs26536	5	115176589	A	G	0.110986	0.0712336	0.119221
rs4675930	2	242605962	C	T	0.127752	0.0830402	0.123945
rs2195447	5	81489088	A	G	0.147087	0.0960338	0.12562
rs1109846	5	81490277	A	C	0.145905	0.096183	0.129281
rs12319783	12	102322942	C	T	-0.177839	0.118095	0.132096
rs7720328	5	81479430	A	G	0.144443	0.0959718	0.132313
rs16899425	5	81511286	T	C	0.20795	0.139133	0.135017
rs9293293	5	81515340	T	G	0.104921	0.0703115	0.135641
rs2407065	5	81475723	T	C	0.142502	0.0959718	0.13759
rs7712216	5	81502786	G	C	0.207108	0.139692	0.138183
rs3731885	2	220084469	G	A	-0.52367	0.353462	0.138463
rs4622329	12	102321935	G	A	-0.107452	0.074141	0.147257
rs484621	6	106734408	T	C	0.100606	0.0699375	0.150292
rs665791	6	106674850	G	A	0.100375	0.0702066	0.152802
rs597443	6	106769642	T	C	0.100023	0.0701483	0.153907
rs7255312	19	10663165	C	T	-0.142027	0.0996345	0.154021
rs16899397	5	81480713	A	G	0.197603	0.139288	0.155999
rs2115466	5	81552397	T	C	0.196881	0.13948	0.158088
rs6759896	2	234210972	G	A	0.0999809	0.0709736	0.158924
rs2454510	3	11489339	C	T	-0.123315	0.0878862	0.160584
rs13307588	7	150720902	A	G	-0.192038	0.137171	0.161518
rs547738	6	106738723	G	A	0.0971899	0.0699317	0.164597
rs11111093	12	102327309	T	C	-0.147102	0.105989	0.165168
rs6511703	19	10666450	T	C	-0.113082	0.0815667	0.165633
rs6452448	5	81487328	G	C	0.0970638	0.0703329	0.167569
rs524428	6	106729588	T	C	0.0963191	0.0699386	0.168454
rs1475270	6	106687379	A	G	0.0943433	0.0699715	0.177561
rs4703878	5	81550741	A	G	-0.0947899	0.0703308	0.177734
rs7204722	16	87430239	C	T	0.124894	0.0926874	0.17783
rs16899437	5	81556746	A	G	0.190674	0.141643	0.178254
rs2241615	16	87446368	C	T	-0.146604	0.109487	0.180569
rs1864183	5	81549216	C	T	-0.093567	0.0702681	0.183003
rs490010	6	106740458	A	G	0.09274	0.0699044	0.18462
rs12654645	5	81538528	C	T	-0.0930083	0.0703866	0.186373
rs11743436	5	81539674	G	A	0.0918209	0.0703248	0.191667
rs3792106	2	234190740	T	C	0.0926858	0.0709931	0.191704
rs17032033	12	102286790	T	C	-0.140408	0.108136	0.194136
rs2115467	5	81551477	A	G	-0.0910526	0.0703167	0.195359
rs26532	5	115173678	C	A	0.109641	0.08498	0.196982
rs12303764	12	132399065	T	G	0.0963922	0.074941	0.198361
rs9398071	6	106627910	C	T	-0.104675	0.0813868	0.198395
rs9934159	16	75617173	A	G	0.145985	0.113931	0.200071
rs3748400	16	87445839	C	T	0.106533	0.0833165	0.201021
rs1864182	5	81549240	C	A	-0.0894187	0.0702176	0.20286
rs8113274	19	10666380	T	A	-0.105837	0.083195	0.20332
rs4663396	2	234192251	C	T	-0.110504	0.0870796	0.204443
rs10065463	5	81500280	C	T	-0.0902742	0.0712463	0.205132
rs2241617	16	87441048	T	C	-0.138186	0.109275	0.206026
rs6452449	5	81536275	T	C	0.0890747	0.0705307	0.206619
rs10210302	2	234158839	C	T	0.0880631	0.0697606	0.206821
rs6891230	5	81545939	C	T	-0.0881319	0.0702924	0.209921
rs2042395	16	87446053	G	A	0.103908	0.0832095	0.21176
rs9293290	5	81474225	A	T	-0.0887604	0.0712032	0.212554
rs2442793	3	11547695	T	C	0.183366	0.14749	0.21378
rs12523353	5	81546918	C	A	-0.0870641	0.0702255	0.215059
rs11582138	1	63277459	A	G	-0.112453	0.0916886	0.220024
rs17536147	3	11559102	G	C	0.165781	0.135853	0.222352
rs3088051	12	132407008	T	C	-0.0964859	0.0791597	0.222893
rs2344826	3	11562627	A	G	-0.14643	0.120961	0.22607
rs10036937	5	81555167	C	G	-0.0849235	0.0702462	0.226688
rs12994997	2	234173503	G	A	0.0842154	0.0697735	0.227441
rs6431654	2	234161769	C	T	0.0840494	0.0697884	0.228458
rs1864181	5	81549280	C	T	-0.0843717	0.0702585	0.229802
rs4703537	5	81480371	C	T	-0.084959	0.0711646	0.232543
rs6752107	2	234161448	G	A	0.0832332	0.0697902	0.23302
rs6880889	5	115167896	T	A	0.100615	0.0852401	0.237854
rs6947821	7	150729212	T	C	-0.0843067	0.0721797	0.242804
rs13009506	2	234175706	G	T	0.0810166	0.0697811	0.245639
rs4703876	5	81547518	C	T	-0.0814114	0.0702555	0.246543
rs7600642	2	242597318	G	C	0.0834517	0.0724362	0.249294
rs13391356	2	234170369	T	C	0.0787899	0.0698472	0.259308
rs6758317	2	234168951	C	T	-0.0970925	0.0869296	0.264034
rs1058600	5	115166713	C	T	0.0949207	0.0853606	0.266141
rs10044824	5	81551027	C	A	-0.0780807	0.0702663	0.266479
rs13175212	5	81532622	A	G	-0.0775135	0.0702284	0.26971
rs7733620	5	81534652	C	T	0.0773495	0.070192	0.270476
rs12197000	6	106778072	A	C	-0.077549	0.0703748	0.270488
rs2303922	7	150725722	A	C	-0.07953	0.0721882	0.270592
rs10778155	12	102277049	A	G	-0.0768714	0.0700341	0.272369
rs2195448	5	81541238	C	T	0.0770057	0.0701898	0.272596
rs10845074	12	10368459	A	G	-0.0856345	0.0780727	0.272706
rs2241879	2	234183468	G	A	0.0763889	0.0697637	0.273533
rs11111091	12	102326532	A	G	0.0764475	0.0703169	0.276957
rs2289474	2	234181848	C	T	0.0757475	0.0697618	0.277569
rs6059909	20	33139691	C	A	0.0761967	0.0701759	0.277571
rs510432	6	106774030	T	C	0.0761883	0.0704022	0.279171
rs2289472	2	234182240	C	T	0.0752474	0.0697718	0.280822
rs2241880	2	234183368	A	G	0.0747562	0.0697665	0.283938
rs3792108	2	234184952	T	C	0.0744617	0.0698483	0.286403
rs3792109	2	234184417	G	A	0.0742606	0.0698002	0.287374
rs12529626	6	106737150	A	G	0.127002	0.119798	0.289089
rs3828309	2	234180410	A	G	0.0737787	0.0697673	0.290287
rs6059908	20	33132159	T	C	0.0912332	0.0867942	0.293194
rs10192702	2	234206750	A	C	0.073469	0.0699772	0.293766
rs7885	12	102317232	C	A	0.226167	0.215794	0.294608
rs6087600	20	33157217	T	C	0.0729313	0.0700728	0.297973
rs26529	5	115184450	T	C	0.0775406	0.07498	0.301068
rs6059918	20	33150503	C	T	0.0720134	0.0700726	0.304094
rs6088521	20	33133184	A	C	0.0724394	0.0709172	0.307036
rs6088527	20	33155841	C	T	0.0713246	0.0700821	0.308808
rs1045100	2	234203597	T	C	0.0709414	0.0699346	0.310396
rs2355380	6	106781896	G	T	-0.0753458	0.0743523	0.310889
rs6539014	12	102277782	A	G	-0.0719438	0.0711142	0.3117
rs2200425	5	81405486	C	T	-0.117743	0.116512	0.312225
rs803362	6	106775896	A	G	0.0705663	0.0703429	0.315778
rs11149841	16	75602797	G	T	-0.0835667	0.0858185	0.330177
rs2373526	12	102263914	A	G	-0.0681876	0.0701634	0.331132
rs12599322	16	75597136	G	A	0.148468	0.153618	0.333808
rs2281695	20	33129164	T	C	0.0830371	0.086945	0.339553
rs4764327	12	10364362	T	C	-0.0684366	0.0720742	0.342353
rs17787739	11	46452263	G	A	-0.193884	0.204743	0.343661
rs4703535	5	81438144	T	A	-0.0676387	0.0716622	0.345246
rs7513520	1	63288932	C	T	-0.0678933	0.0719687	0.345492
rs12652358	5	81559412	C	T	-0.0667745	0.0708187	0.345737
rs12598094	16	75608586	A	G	0.144005	0.15312	0.346978
rs6587990	1	63272459	T	A	-0.0673718	0.0716484	0.347059
rs7248	12	10375302	C	A	-0.0853893	0.0912801	0.349551
rs11208037	1	63283516	A	G	-0.0668742	0.0715363	0.349878
rs11208035	1	63274538	T	C	-0.0666778	0.0714344	0.350609
rs2638037	3	112252390	A	G	0.123296	0.134851	0.360554
rs10493327	1	63303845	C	T	-0.0651077	0.0713873	0.361752
rs1873571	3	112259388	T	G	0.12299	0.134897	0.36191
rs6587997	1	63338186	T	G	-0.0648958	0.0711957	0.362027
rs3737893	1	63307384	T	C	-0.0647448	0.0713904	0.364454
rs6872406	5	115157476	G	A	0.0814803	0.0899132	0.364826
rs3211074	1	63330217	G	A	-0.0644839	0.071215	0.365211
rs2705510	3	112288393	A	G	0.304762	0.338867	0.368466
rs2705554	3	112273546	C	T	0.302684	0.338325	0.370973
rs2366820	1	63283920	C	T	-0.0634415	0.0714665	0.374699
rs4567973	2	242593114	A	G	0.0900618	0.101677	0.375746
rs7519205	1	63290128	G	A	-0.0631241	0.071469	0.377109
rs3797570	5	115169920	G	A	0.0791603	0.0896383	0.37718
rs17032046	12	102300819	C	G	-0.0974576	0.110909	0.379556
rs2900384	12	10373881	G	A	-0.0801766	0.0912502	0.379595
rs11645180	16	75613074	C	T	-0.0803692	0.0915568	0.38005
rs1981067	1	63322743	C	T	-0.0625603	0.0713834	0.380815
rs2705520	3	112269287	A	G	0.296064	0.337979	0.381041
rs12756081	1	63337334	G	A	-0.0625166	0.0713824	0.381141
rs2638031	3	112287760	T	C	0.117664	0.134967	0.38332
rs12128286	1	63332195	A	C	-0.0620493	0.0712191	0.383621
rs2933134	3	112255910	G	C	0.212171	0.244159	0.384856
rs2969896	3	112256630	A	G	0.212054	0.244167	0.385134
rs3743603	16	75606214	C	T	0.132719	0.152899	0.385387
rs4764839	12	102300347	T	C	-0.0956496	0.110883	0.388348
rs7974987	12	102288465	A	G	0.207532	0.241497	0.390145
rs2050248	1	63338118	A	T	-0.0606497	0.0707866	0.391559
rs2638026	3	112271213	A	T	0.207735	0.244218	0.394987
rs10823	12	102317141	C	T	0.08003	0.0945615	0.397372
rs2131008	3	112250419	C	T	0.113284	0.134753	0.40053
rs4764845	12	102306436	C	T	-0.0705409	0.085199	0.407698
rs4764678	12	102315592	G	A	0.0781752	0.0947179	0.409175
rs6088520	20	33132364	C	T	0.0576408	0.069959	0.409985
rs11741846	5	81319824	A	G	0.27025	0.331304	0.414664
rs2933135	3	112286620	G	A	0.19802	0.244159	0.417352
rs2705507	3	112279710	C	A	0.197998	0.24446	0.417978
rs17316576	1	63303295	G	T	-0.0635593	0.0785269	0.418289
rs6686232	1	63277097	C	T	-0.057806	0.0714551	0.418526
rs4764841	12	102300677	A	G	-0.0909063	0.112614	0.419532
rs6663454	1	63295372	G	A	-0.0631653	0.0784591	0.420779
rs2952319	3	112290030	A	C	0.195782	0.243852	0.422052
rs756534	12	102280255	G	T	-0.0556376	0.070034	0.426942
rs12372610	12	132374310	G	A	0.122454	0.15449	0.427994
rs16940253	16	75620948	A	T	0.111092	0.140994	0.430747
rs10159426	1	63292870	C	G	-0.0559132	0.070993	0.43094
rs6679582	1	63296271	T	C	-0.0557102	0.0709564	0.432377
rs1333733	1	63322561	A	G	-0.0552312	0.0709107	0.43605
rs6683423	1	63306654	G	A	-0.0550756	0.0709065	0.437316
rs7486842	12	132408430	G	A	0.0955343	0.123316	0.438513
rs10512488	17	40963904	G	A	0.063975	0.0835431	0.443813
rs4887833	16	75614272	T	C	0.107746	0.141026	0.444861
rs7630417	3	11530752	T	C	-0.133185	0.174467	0.445239
rs10889383	1	63296761	C	T	-0.0540724	0.0709212	0.445805
rs10743876	12	10384573	G	A	-0.17615	0.232091	0.447873
rs4843608	16	87447028	G	A	-0.122867	0.162762	0.450316
rs11128549	3	11422678	T	C	-0.131488	0.174401	0.450885
rs17196997	11	46449042	C	A	-0.183728	0.245093	0.453482
rs9308349	16	87434125	T	G	0.168931	0.226633	0.456035
rs171809	5	115186899	T	C	0.0557138	0.0748899	0.456912
rs3923716	12	132412260	C	A	0.0908323	0.122718	0.459197
rs10468346	16	75593083	A	G	0.105449	0.145381	0.468252
rs11539	12	10374719	T	C	0.167788	0.23164	0.468854
rs7960780	12	102309768	G	A	-0.0515032	0.0715013	0.471334
rs11246867	12	132378017	G	A	0.110554	0.15423	0.473494
rs11890449	2	234199401	C	T	0.111896	0.156692	0.475159
rs17032039	12	102292831	A	G	0.17312	0.24451	0.478929
rs7135515	12	102315746	G	T	0.0680615	0.0963215	0.479812
rs2638022	3	112265776	T	C	0.095556	0.135495	0.480663
rs12517271	5	81462884	C	T	-0.153159	0.217502	0.481326
rs2705521	3	112268756	A	G	0.169076	0.242582	0.485812
rs10860820	12	102313365	G	A	0.0669051	0.0962717	0.487081
rs7540030	1	63249975	A	G	-0.0494548	0.0713507	0.488233
rs7600743	2	234189359	A	G	0.106252	0.155949	0.495669
rs3748399	16	87445270	T	C	0.104868	0.156491	0.502784
rs9647552	5	81260346	A	G	-0.139499	0.210063	0.50664
rs6748547	2	234202766	G	A	0.102807	0.157445	0.513776
rs6464119	7	150717153	T	C	0.0534449	0.0835505	0.522387
rs11679064	2	234201657	A	G	0.100126	0.156707	0.522864
rs13435939	5	81457986	G	A	0.0788151	0.124059	0.525232
rs26537	5	115177014	T	C	0.0457451	0.0750918	0.5424
rs3732817	3	112252532	A	G	-0.0438092	0.0733078	0.550104
rs4703871	5	81515446	T	C	0.0566563	0.0948693	0.550372
rs6709768	2	242606036	G	C	0.0428137	0.0718666	0.551351
rs11740648	5	81351820	T	C	0.0693172	0.116983	0.553489
rs7955730	12	102308095	C	T	-0.0481248	0.0821679	0.558086
rs4326887	12	10375888	T	G	-0.0683	0.117053	0.559559
rs4682110	3	112253756	G	A	-0.0421866	0.0732574	0.564706
rs12298825	12	102312230	T	C	-0.0529779	0.0928693	0.568369
rs9855848	3	112251775	C	T	-0.0417225	0.0733218	0.569335
rs7133672	12	132383626	A	G	0.0535774	0.0946678	0.571427
rs12578042	11	46515004	C	G	0.0525514	0.0928735	0.571504
rs12574668	11	46422686	C	A	0.0523358	0.0927652	0.572636
rs4326886	12	10367886	C	T	0.0781335	0.13972	0.576015
rs16938506	11	46454313	A	C	0.0507569	0.0926691	0.583884
rs3918188	7	150702781	C	A	-0.0392529	0.0725249	0.588347
rs11038897	11	46470827	C	T	0.0496941	0.0926454	0.59169
rs28365853	3	112281131	C	T	0.0846252	0.159115	0.594832
rs2171668	11	46466828	A	C	0.0492711	0.0927093	0.595102
rs2864076	11	46460038	C	T	0.0491429	0.092734	0.596158
rs3802888	11	46515902	A	G	0.049017	0.0926373	0.596717
rs16859727	3	112254844	A	G	0.0835985	0.15879	0.59856
rs16859787	3	112274613	A	G	0.0830452	0.157998	0.599161
rs7130141	11	46499874	C	T	0.0485302	0.0926461	0.600402
rs11834419	12	10366806	G	A	0.0726663	0.138828	0.600677
rs11038914	11	46561301	C	T	0.0484136	0.0926857	0.601433
rs13164890	5	81372044	A	G	-0.0375487	0.0724034	0.604038
rs10078736	5	81369089	A	G	-0.0370338	0.0723769	0.608876
rs26538	5	115178395	C	T	0.0369829	0.0724975	0.609964
rs4764331	12	10380682	A	C	-0.0650344	0.127605	0.610294
rs10160701	11	46551918	C	T	0.0471633	0.0925616	0.610379
rs11819869	11	46560680	C	T	0.0471075	0.0926657	0.611202
rs13071492	3	112264067	A	C	0.0797855	0.15823	0.614095
rs7125907	11	46622392	C	T	0.0468466	0.0932308	0.615331
rs11741569	5	81325910	C	G	0.0585704	0.116823	0.616119
rs2406905	5	81260121	T	G	-0.0358534	0.0717766	0.617418
rs2902858	11	46524013	T	C	0.0462908	0.0927069	0.617552
rs1489192	11	46509344	T	C	0.0461767	0.0926753	0.6183
rs3736271	3	112262957	T	C	0.0790117	0.15882	0.618843
rs4254156	12	10381259	T	G	0.0633095	0.127524	0.619576
rs7936074	11	72542687	T	C	-0.128177	0.258632	0.620182
rs12283172	11	46442526	C	T	0.046122	0.0934626	0.621674
rs1472001	11	46484685	G	A	0.0458763	0.0933039	0.622941
rs7954630	12	102290154	G	A	-0.0344448	0.0705646	0.625457
rs2373929	7	150714812	G	A	-0.0342742	0.0703823	0.626279
rs12272795	11	46544072	A	G	0.0452851	0.0933146	0.627467
rs7305951	12	102294501	C	T	-0.0342564	0.0707878	0.628436
rs7127529	11	46582072	A	C	0.0447087	0.0926742	0.629502
rs16859775	3	112271140	G	A	0.0748743	0.155984	0.631219
rs10514231	5	81307412	C	T	-0.0349783	0.0730477	0.632051
rs41530551	11	46465394	T	C	0.108884	0.229815	0.635651
rs7975309	12	102288481	G	A	-0.0333488	0.0705601	0.636479
rs2291487	11	46456344	C	T	0.044081	0.0933621	0.63682
rs11038919	11	46585781	A	G	0.0448944	0.0953897	0.637897
rs6892260	5	81275790	A	G	0.0813978	0.174019	0.639962
rs10439163	19	10645495	A	G	0.0332408	0.0712452	0.640809
rs10772239	12	10356774	A	G	-0.0437997	0.0939707	0.641145
rs7306175	12	102294618	C	A	-0.0327959	0.0704703	0.641656
rs10860806	12	102270485	C	T	-0.0566183	0.123639	0.647
rs2176092	12	102287370	T	C	-0.032347	0.0706809	0.647206
rs3087689	19	10664632	A	G	-0.0356938	0.0781032	0.647666
rs7481312	11	46596674	C	T	0.04255	0.0932215	0.648075
rs7932866	11	46548094	A	G	0.0426852	0.0936072	0.648388
rs12821011	12	10362875	T	G	0.0582893	0.12787	0.6485
rs12526668	6	106767627	C	T	0.0623718	0.137743	0.650683
rs12573978	11	46578400	A	G	0.0421014	0.0932501	0.651638
rs4764332	12	10380928	T	G	-0.1039	0.231063	0.652955
rs4322502	12	10365345	T	C	-0.0619411	0.13862	0.654991
rs10860808	12	102272659	G	A	-0.055153	0.123645	0.655556
rs10860812	12	102288370	G	A	-0.0313023	0.0705157	0.657111
rs4703863	5	81276023	C	A	-0.0321	0.0725502	0.658162
rs6792947	3	112272911	A	C	-0.0554635	0.126343	0.660669
rs10845065	12	10356914	C	A	-0.0407674	0.0939422	0.664317
rs2385397	2	220087796	A	C	0.0526921	0.123061	0.668522
rs11682898	2	234180979	C	T	0.0614752	0.146393	0.674535
rs2299863	6	106667806	T	G	-0.0442648	0.108811	0.684152
rs958935	3	112270412	A	G	0.0645456	0.15984	0.686351
rs7978708	12	132411904	T	C	0.0483676	0.121154	0.68973
rs10845067	12	10356973	C	G	-0.0367981	0.0938168	0.694886
rs2276635	2	220087441	T	C	0.0479647	0.122788	0.696072
rs11886745	2	234210329	G	A	-0.057896	0.148674	0.696969
rs17245874	5	81527262	C	T	-0.0366364	0.0941074	0.697052
rs980304	16	87426667	G	A	-0.0272973	0.072345	0.705935
rs17197116	11	46520302	T	C	0.0466684	0.127575	0.714507
rs8059571	16	87424654	A	G	0.0259163	0.0712098	0.715902
rs10845066	12	10356932	T	G	-0.0338447	0.0936602	0.717834
rs3827644	6	106685195	G	C	0.0313663	0.0870211	0.718515
rs11053685	12	10364170	A	G	0.0457665	0.127367	0.719351
rs8051218	16	87436463	T	C	-0.0540235	0.151912	0.722122
rs12212740	6	106749308	G	A	-0.0385476	0.10868	0.722823
rs6088525	20	33141272	T	C	0.0253806	0.07437	0.732897
rs3918227	7	150700946	C	A	-0.0390438	0.11628	0.737041
rs7953348	12	132384831	C	T	-0.0307355	0.0917008	0.737496
rs6564267	16	75603925	T	G	-0.0240467	0.0738193	0.744613
rs3851210	6	106718522	C	T	0.0452496	0.139867	0.746302
rs1050863	16	87440895	G	A	-0.0226351	0.0707078	0.748877
rs1322178	6	106631780	C	T	0.0281622	0.0881696	0.749416
rs3804333	6	106727215	C	T	0.0276648	0.0870519	0.75064
rs4911429	20	33133553	G	A	-0.0242956	0.0775895	0.754183
rs7487166	12	132399243	A	G	-0.0291129	0.0963462	0.762523
rs4964945	12	132374349	G	C	-0.0279316	0.0939893	0.766331
rs10952299	7	150730220	G	A	-0.0249866	0.0849122	0.768557
rs3737891	1	63285033	T	C	0.0272692	0.0942611	0.772357
rs10036319	5	81388879	C	T	0.0387382	0.134164	0.772782
rs1050847	16	87443734	C	T	-0.0204262	0.0708453	0.773101
rs796707	6	106693521	G	A	-0.0337521	0.118724	0.776188
rs178957	5	81416305	A	G	0.0242277	0.0853617	0.776545
rs6437273	2	242589861	C	T	0.0198077	0.0699914	0.777176
rs9386514	6	106636902	T	C	0.0245861	0.0873342	0.778314
rs4703879	5	81553815	A	G	0.0226353	0.0807695	0.779289
rs17388170	1	63248396	T	C	0.0259291	0.0946577	0.784143
rs4764324	12	10362224	C	T	0.0235483	0.086074	0.784406
rs2787525	6	106683995	T	C	-0.032088	0.118652	0.786824
rs10803619	2	234203876	C	T	0.0390237	0.146245	0.789595
rs6754677	2	234199461	G	A	-0.0191113	0.072731	0.792731
rs7585217	2	234189406	G	A	0.0414451	0.15967	0.795198
rs633724	6	106734040	C	T	0.0187187	0.0725078	0.796282
rs6088519	20	33132191	C	T	0.0200061	0.0777727	0.796995
rs3804332	6	106703618	T	C	0.0351943	0.137123	0.79744
rs671116	6	106760597	A	G	0.0182517	0.0729953	0.802557
rs12515069	5	81402224	A	G	-0.0172475	0.0700253	0.805448
rs1624009	6	106740272	A	T	-0.0292489	0.118765	0.805469
rs6895884	5	81522105	C	T	0.0213544	0.0869781	0.806059
rs2763212	6	106760858	A	G	-0.028661	0.11903	0.809719
rs2803245	1	63333210	C	T	0.0182958	0.076138	0.8101
rs12526431	6	106697392	C	T	0.03285	0.136927	0.810401
rs6898784	5	81264006	C	A	0.0420987	0.179894	0.81497
rs1766200	6	106741463	C	T	-0.0273808	0.118794	0.817712
rs1134574	12	132382001	A	G	0.031782	0.138933	0.819057
rs11682236	2	234203740	A	G	0.0328865	0.146133	0.821945
rs2407064	5	81457358	C	A	-0.0180362	0.0804412	0.822589
rs10493328	1	63266720	G	A	0.0208427	0.0936182	0.82382
rs12097658	1	63313319	T	C	0.0207513	0.0937068	0.824743
rs6431262	2	234199537	G	T	-0.0165523	0.0762663	0.828183
rs7736587	5	81394459	G	A	0.0375527	0.176767	0.831762
rs4964879	12	132400309	G	A	-0.0230206	0.109312	0.833204
rs7595071	2	242574309	A	C	0.0155272	0.07382	0.833404
rs4764321	12	10359086	G	A	-0.0288299	0.137256	0.833634
rs11759048	6	106648764	C	T	-0.024529	0.118959	0.836637
rs17245188	5	81469082	G	T	0.0165888	0.0810155	0.837759
rs10484575	6	106631860	C	T	-0.0240934	0.121448	0.842744
rs12135672	1	63298766	T	A	0.018584	0.0936939	0.842773
rs4409690	1	63266810	G	A	0.0184655	0.0935837	0.843581
rs6861	2	234204113	T	C	-0.01474	0.0763655	0.846944
rs9373839	6	106655617	T	C	0.0167228	0.0870382	0.847639
rs2787538	6	106735484	A	G	-0.0225763	0.118747	0.849214
rs892084	19	10669032	T	C	-0.0140657	0.0744485	0.850146
rs11208029	1	63252722	A	G	0.0176433	0.0938406	0.850866
rs4247179	2	242585616	G	A	0.0130324	0.0699499	0.852201
rs12125986	1	63333431	T	A	0.0173232	0.0938445	0.853548
rs7623889	3	11477387	C	T	-0.0281472	0.153889	0.854872
rs13432541	2	234152509	G	A	-0.0250596	0.138109	0.856016
rs12654884	5	81408729	C	G	-0.0124601	0.0699589	0.85864
rs3745255	19	10668452	A	G	-0.0131893	0.0744091	0.859309
rs10860816	12	102295903	C	T	-0.013404	0.0765192	0.860945
rs6431659	2	234167020	A	G	-0.0129691	0.0741044	0.861071
rs1428939	5	81407693	G	A	-0.0119712	0.0697902	0.863806
rs1428938	5	81388952	A	G	-0.0119531	0.0699476	0.864314
rs2360750	19	10656442	G	C	-0.0126542	0.0745528	0.865219
rs11111079	12	102298621	G	A	-0.0129325	0.076543	0.86583
rs11208030	1	63252829	G	A	0.0157348	0.0938339	0.866829
rs12080049	1	63239831	G	A	0.0157761	0.0942549	0.867073
rs12067646	1	63250266	C	T	0.0156966	0.094001	0.867383
rs2299860	6	106665523	T	C	0.022555	0.138015	0.870185
rs1019806	5	81551659	G	A	0.0131713	0.0806863	0.870329
rs17123817	1	63246546	G	A	0.01523	0.0940102	0.871303
rs4663421	2	234201700	G	C	-0.021756	0.139001	0.875626
rs1045095	2	234203547	T	C	-0.0118253	0.0763742	0.876953
rs1485587	5	81327042	A	G	0.0107757	0.0698573	0.87741
rs17034568	3	11556688	C	T	0.0282588	0.1862	0.879372
rs1560688	19	10666668	A	G	-0.0112617	0.0744483	0.879764
rs1428940	5	81447995	A	G	-0.0118324	0.0803033	0.882858
rs9373846	6	106778384	A	G	0.0128609	0.0881071	0.883946
rs4303283	12	102321792	C	A	0.0124237	0.0869517	0.886385
rs2406910	5	81308719	C	T	-0.0108664	0.0766	0.887191
rs11208041	1	63289985	A	G	0.0131728	0.0936314	0.888117
rs1835112	5	81407916	T	G	-0.0117142	0.085031	0.890428
rs13005285	2	234194957	T	G	0.0103134	0.0750314	0.890672
rs2241876	2	234186734	T	G	0.0105547	0.0783897	0.892893
rs12186760	5	81389450	C	T	0.0116598	0.087909	0.894483
rs1109524	5	81453860	A	G	-0.0109681	0.0839719	0.896079
rs6884232	5	81550043	G	A	0.0105171	0.0806417	0.896236
rs901135	5	81398182	T	C	0.0223814	0.173814	0.897542
rs11894529	2	234204527	T	C	-0.00947303	0.0764984	0.901448
rs6737398	2	234170397	G	A	-0.00911485	0.0740608	0.90205
rs10845073	12	10364306	T	C	0.0147053	0.120151	0.90259
rs2763219	6	106745161	A	G	0.00878756	0.072886	0.904035
rs6539020	12	102308190	G	A	-0.014951	0.124204	0.904187
rs12307678	12	132413719	C	T	0.00944962	0.0787533	0.904491
rs4945745	6	106629713	T	A	0.0159789	0.138202	0.907954
rs2406909	5	81276087	T	C	-0.00854225	0.0765384	0.911135
rs7300643	12	102298761	C	T	-0.00836109	0.0765969	0.913078
rs13168323	5	81330536	G	T	-0.00739192	0.0699899	0.915889
rs2241877	2	234186489	A	G	0.00825989	0.0784359	0.916132
rs6891113	5	81393118	A	G	-0.00730669	0.070069	0.916949
rs11208042	1	63290052	G	T	0.00970298	0.0935468	0.917389
rs16899359	5	81367320	G	A	0.00865278	0.087875	0.921562
rs4663402	2	234193663	A	T	-0.0135366	0.139047	0.922446
rs11615995	12	132396343	C	T	0.00779612	0.082552	0.924761
rs9989854	2	220086280	C	T	0.0108175	0.116905	0.926275
rs1109866	2	220083279	C	T	0.0107933	0.116972	0.926482
rs7488085	12	132387229	T	C	-0.0128286	0.140344	0.927169
rs2897554	5	81276241	G	A	-0.00680087	0.076514	0.929174
rs1543911	5	81504841	C	T	-0.00717252	0.0809607	0.929406
rs11927249	3	11352585	A	G	-0.0164764	0.186985	0.929785
rs2860007	5	81356055	T	G	0.00609693	0.0697917	0.930386
rs11656323	17	7145117	T	C	-0.0138564	0.161794	0.931751
rs6930834	6	106657344	G	C	0.010947	0.129743	0.932759
rs7539616	1	63283005	C	T	0.00706942	0.0841414	0.933042
rs6875409	5	81297077	A	G	-0.00673341	0.0802222	0.933109
rs11689596	2	220093423	T	G	0.00972177	0.116963	0.933758
rs6587988	1	63252766	C	T	0.00771409	0.0937203	0.934401
rs908196	2	220088248	A	G	0.009407	0.116936	0.935883
rs6888977	5	81533735	C	T	0.00616919	0.0806658	0.939039
rs1769972	6	106675819	T	C	0.00956131	0.129683	0.941227
rs324913	5	81388861	T	C	-0.00502096	0.0694797	0.942391
rs964632	16	75594918	T	C	0.005425	0.0763558	0.943359
rs11053689	12	10369007	G	C	0.0097871	0.144908	0.946152
rs891159	5	81491087	G	A	-0.00493003	0.0806028	0.951228
rs11616018	12	132396603	C	T	-0.00537944	0.0927361	0.953742
rs4703870	5	81492643	G	A	-0.00462618	0.0805895	0.954223
rs6431655	2	234162415	A	G	0.00425808	0.0771557	0.955989
rs6882294	5	81386491	C	T	0.00467568	0.0878489	0.957553
rs12122434	1	63261652	A	G	0.0100279	0.188523	0.957579
rs3804338	6	106772773	C	T	-0.0108381	0.217325	0.960226
rs2406911	5	81312256	A	G	-0.00363491	0.0739038	0.960772
rs2787540	6	106737350	A	G	0.0062957	0.130089	0.961401
rs10462376	5	81313760	A	T	0.00405551	0.0880495	0.963263
rs12298720	12	102318856	A	G	-0.00426704	0.107517	0.968343
rs7727483	5	81415071	G	A	0.00304316	0.077934	0.968852
rs10860821	12	102319781	A	G	-0.00295226	0.0775431	0.96963
rs1375204	3	11387716	C	G	0.00596658	0.172363	0.972386
rs10902472	12	132387558	C	T	-0.00484063	0.140323	0.972481
rs3734114	5	81354389	T	C	0.00274324	0.0879078	0.975105
rs1769981	6	106702234	G	T	0.00346429	0.129427	0.978646
rs324912	5	81386756	T	G	0.00233585	0.0878519	0.978788
rs10068160	5	81466075	C	A	-0.00153994	0.0804171	0.984722
rs4148844	7	150730999	G	A	0.00309657	0.163915	0.984928
rs12108833	5	81371755	A	G	-0.00132657	0.0802696	0.986814
rs1766208	6	106753449	C	T	0.000889144	0.0942576	0.992474
rs1624701	6	106727719	C	T	0.0011643	0.129751	0.99284
rs17243791	5	81322547	A	G	-0.000554649	0.0802072	0.994483
rs6892261	5	81324365	T	C	-0.000554258	0.0877892	0.994963
rs13082005	3	112270857	G	A	-0.00037775	0.0719717	0.995812
rs7733122	5	81351443	C	T	-0.000381152	0.0803106	0.996213
rs573775	6	106764866	G	A	0.000334645	0.0771764	0.99654
rs324914	5	81389950	T	C	-0.000146077	0.0804042	0.99855

## Sheet: Sheet8
SNP	chr	position	reference_allele	other_allele	beta	se	p.value
20:33132917_C_T	20	33132917	t	c	-0.0318	0.007	5.84e-06
19:10663165_C_T	19	10663165	t	c	-0.0361	0.008	6.13e-06
20:33133184_A_C	20	33133184	a	c	-0.0238	0.0058	4.09e-05
7:150706915_A_G	7	150706915	a	g	-0.0265	0.0067	8.51e-05
7:150708089_A_G	7	150708089	a	g	0.0283	0.0073	0.0001019
7:150707488_C_T	7	150707488	t	c	-0.0259	0.0067	0.0001212
11:46522306_A_C	11	46522306	a	c	-0.0237	0.0063	0.0001537
11:46534546_A_G	11	46534546	a	g	-0.0235	0.0062	0.0001659
11:46543524_C_T	11	46543524	t	c	0.0234	0.0062	0.0001699
11:46522304_C_T	11	46522304	t	c	0.0235	0.0063	0.0001773
11:46570859_A_G	11	46570859	a	g	-0.0232	0.0062	0.0001933
11:46506885_C_T	11	46506885	t	c	0.023	0.0063	0.0002399
3:11397417_A_G	3	11397417	a	g	-0.0212	0.0059	0.0003168
3:11372151_C_T	3	11372151	t	c	-0.0205	0.0058	0.0003807
3:11325276_A_G	3	11325276	a	g	0.0196	0.0058	0.0006957
3:11305584_A_T	3	11305584	a	t	-0.0197	0.0059	0.000756
3:11309274_C_T	3	11309274	t	c	-0.0193	0.0059	0.001003
3:11442503_C_T	3	11442503	t	c	-0.0242	0.0075	0.001226
3:11590751_A_G	3	11590751	a	g	-0.0188	0.0058	0.001304
3:11422319_A_G	3	11422319	a	g	-0.024	0.0075	0.001369
3:11466828_A_G	3	11466828	a	g	-0.024	0.0075	0.001392
3:11478960_A_G	3	11478960	a	g	0.0238	0.0075	0.00144
3:11442093_A_G	3	11442093	a	g	-0.0238	0.0075	0.001492
12:132399065_G_T	12	132399065	t	g	0.0208	0.0066	0.001648
3:11369117_A_G	3	11369117	a	g	0.0241	0.0077	0.001704
3:11396562_C_T	3	11396562	t	c	-0.0165	0.0053	0.001794
3:11434605_A_G	3	11434605	a	g	-0.0236	0.0076	0.001863
3:11329085_A_G	3	11329085	a	g	-0.0238	0.0077	0.001907
3:11316143_C_T	3	11316143	t	c	0.0238	0.0077	0.001981
3:11491086_A_G	3	11491086	a	g	0.0243	0.008	0.002311
3:11481234_A_G	3	11481234	a	g	-0.0229	0.0075	0.00245
3:11489653_C_T	3	11489653	t	c	-0.0227	0.0075	0.00254
3:11578591_C_T	3	11578591	t	c	-0.0205	0.0068	0.00257
3:11571991_C_T	3	11571991	t	c	-0.0226	0.0075	0.002663
3:11564940_A_C	3	11564940	a	c	-0.0219	0.0073	0.002669
3:11572728_C_T	3	11572728	t	c	-0.0218	0.0073	0.002849
3:11568144_A_G	3	11568144	a	g	-0.0199	0.0067	0.002997
3:11487506_C_T	3	11487506	t	c	-0.0223	0.0075	0.003088
19:10661775_C_T	19	10661775	t	c	0.0165	0.0056	0.003432
3:11406721_C_T	3	11406721	t	c	0.0224	0.0077	0.003484
3:11503097_C_T	3	11503097	t	c	-0.022	0.0076	0.003553
3:11564191_A_G	3	11564191	a	g	-0.0219	0.0075	0.003562
3:11412604_C_T	3	11412604	t	c	-0.0169	0.0058	0.003742
3:11499331_C_T	3	11499331	t	c	-0.0215	0.0074	0.003766
3:11360997_A_C	3	11360997	a	c	-0.0154	0.0054	0.004051
3:11579865_C_T	3	11579865	t	c	0.0175	0.0061	0.0045
3:11588773_C_T	3	11588773	t	c	-0.0197	0.007	0.004795
12:102308190_A_G	12	102308190	a	g	-0.028	0.0099	0.004807
3:11530121_C_T	3	11530121	t	c	-0.0162	0.0058	0.004912
3:11461863_A_G	3	11461863	a	g	0.0148	0.0053	0.005145
3:11373700_A_G	3	11373700	a	g	0.021	0.0076	0.005411
3:11381387_C_T	3	11381387	t	c	0.0193	0.0069	0.00545
3:11523670_C_T	3	11523670	t	c	-0.019	0.0068	0.005476
3:11593013_C_T	3	11593013	t	c	-0.0192	0.0069	0.005491
3:11434380_A_G	3	11434380	a	g	-0.0159	0.0057	0.005501
3:11538063_A_G	3	11538063	a	g	-0.0188	0.0068	0.005606
3:11447082_A_G	3	11447082	a	g	-0.0158	0.0057	0.005795
3:11518755_C_T	3	11518755	t	c	-0.0158	0.0057	0.005913
12:132408430_A_G	12	132408430	a	g	0.0258	0.0094	0.005955
3:11463730_A_G	3	11463730	a	g	-0.0156	0.0057	0.006142
3:11514860_A_G	3	11514860	a	g	-0.0157	0.0057	0.00625
3:11327840_C_G	3	11327840	c	g	0.0163	0.006	0.006377
12:132411904_C_T	12	132411904	t	c	-0.0251	0.0092	0.006477
3:11483769_A_G	3	11483769	a	g	0.0181	0.0066	0.006542
3:11436413_A_G	3	11436413	a	g	-0.0155	0.0057	0.006615
3:11588989_A_G	3	11588989	a	g	0.0187	0.0069	0.007012
3:11491305_C_T	3	11491305	t	c	0.0153	0.0057	0.007207
12:132412260_A_C	12	132412260	a	c	0.025	0.0093	0.007366
3:11434143_C_T	3	11434143	t	c	-0.0153	0.0057	0.007398
3:11392426_A_G	3	11392426	a	g	0.0187	0.007	0.007494
19:10670794_A_G	19	10670794	a	g	-0.0151	0.0057	0.007565
3:11551001_A_G	3	11551001	a	g	-0.0165	0.0062	0.007914
19:10670992_C_T	19	10670992	t	c	-0.015	0.0057	0.008
3:11549596_C_T	3	11549596	t	c	0.0197	0.0074	0.008103
19:10668953_A_G	19	10668953	a	g	-0.0149	0.0057	0.008245
3:11415160_G_T	3	11415160	t	g	-0.0151	0.0057	0.008365
3:11594930_A_G	3	11594930	a	g	0.0177	0.0069	0.01054
19:10648933_C_T	19	10648933	t	c	-0.0147	0.0058	0.01133
2:220084938_C_T	2	220084938	t	c	0.0176	0.0071	0.01301
3:11600563_C_T	3	11600563	t	c	-0.0147	0.0059	0.01314
19:10672493_C_T	19	10672493	t	c	-0.0143	0.0058	0.01395
1:63249975_A_G	1	63249975	a	g	-0.0126	0.0052	0.01496
1:63296761_C_T	1	63296761	t	c	0.0124	0.0051	0.01595
20:33145868_A_G	20	33145868	a	g	0.0173	0.0072	0.01643
3:11494544_A_G	3	11494544	a	g	-0.0137	0.0057	0.01643
3:11509668_C_T	3	11509668	t	c	0.0144	0.0061	0.01735
20:33142873_A_G	20	33142873	a	g	0.017	0.0072	0.01909
20:33151545_G_T	20	33151545	t	g	0.0171	0.0073	0.01925
19:10666112_A_G	19	10666112	a	g	0.0162	0.0069	0.01989
1:63322561_A_G	1	63322561	a	g	-0.0119	0.0051	0.02086
3:11552027_C_T	3	11552027	t	c	0.012	0.0052	0.02094
7:150709571_G_T	7	150709571	t	g	-0.0144	0.0063	0.02157
3:11596402_C_T	3	11596402	t	c	-0.0182	0.008	0.02211
20:33148861_G_T	20	33148861	t	g	-0.0166	0.0073	0.02215
3:11601360_C_T	3	11601360	t	c	-0.0167	0.0075	0.02516
12:132407008_C_T	12	132407008	t	c	-0.0148	0.0068	0.02863
16:87443734_C_T	16	87443734	t	c	-0.013	0.0059	0.02866
2:234168951_C_T	2	234168951	t	c	-0.0135	0.0062	0.0303
12:132387558_C_T	12	132387558	t	c	0.0228	0.0106	0.03182
16:87440895_A_G	16	87440895	a	g	-0.0127	0.006	0.03229
1:63296271_C_T	1	63296271	t	c	-0.0119	0.0057	0.03571
1:63306654_A_G	1	63306654	a	g	0.0119	0.0057	0.03591
1:63277459_A_G	1	63277459	a	g	-0.0155	0.0074	0.03696
3:11400249_C_T	3	11400249	t	c	0.011	0.0053	0.03764
12:132387229_C_T	12	132387229	t	c	-0.022	0.0106	0.03823
5:115178395_C_T	5	115178395	t	c	-0.0119	0.0058	0.03905
1:63338118_A_T	1	63338118	a	t	-0.0115	0.0057	0.04198
1:63292870_C_G	1	63292870	c	g	-0.0115	0.0057	0.04203
2:220083279_C_T	2	220083279	t	c	0.0182	0.0089	0.04206
11:72525111_A_C	11	72525111	a	c	-0.0115	0.0057	0.04247
3:11376559_A_C	3	11376559	a	c	0.015	0.0074	0.04267
2:220088248_A_G	2	220088248	a	g	-0.018	0.0089	0.04339
2:220093423_G_T	2	220093423	t	g	-0.018	0.0089	0.04394
5:115168666_A_C	5	115168666	a	c	-0.0215	0.0107	0.04539
6:106781896_G_T	6	106781896	t	g	-0.0119	0.0059	0.04556
2:242612784_G_T	2	242612784	t	g	-0.0124	0.0062	0.04601
2:234182025_C_T	2	234182025	t	c	-0.0221	0.0112	0.04766
20:33132159_C_T	20	33132159	t	c	-0.0138	0.007	0.04793
12:102322903_A_G	12	102322903	a	g	-0.0114	0.0058	0.04818
3:11603229_G_T	3	11603229	t	g	0.0145	0.0074	0.04841
12:132374310_A_G	12	132374310	a	g	0.022	0.0113	0.05073
12:132378017_A_G	12	132378017	a	g	0.0216	0.0112	0.0543
12:102272659_A_G	12	102272659	a	g	-0.0174	0.009	0.05453
3:11605373_A_G	3	11605373	a	g	0.0141	0.0073	0.05554
16:87424654_A_G	16	87424654	a	g	-0.0113	0.006	0.0565
2:220086280_C_T	2	220086280	t	c	0.0166	0.0089	0.06347
16:75602797_G_T	16	75602797	t	g	0.0131	0.0072	0.06707
12:132382001_A_G	12	132382001	a	g	-0.0192	0.0105	0.06727
2:220087441_C_T	2	220087441	t	c	0.0181	0.0099	0.06748
12:102270485_C_T	12	102270485	t	c	-0.0165	0.009	0.06866
20:33129164_C_T	20	33129164	t	c	-0.0126	0.007	0.07098
5:81547518_C_T	5	81547518	t	c	0.0093	0.0051	0.07124
12:102326532_A_G	12	102326532	a	g	-0.0102	0.0057	0.07133
11:46551918_C_T	11	46551918	t	c	0.0123	0.0068	0.07229
5:115186899_C_T	5	115186899	t	c	0.0106	0.0059	0.07462
3:11365448_A_G	3	11365448	a	g	-0.0131	0.0074	0.07588
1:63333210_C_T	1	63333210	t	c	0.0099	0.0056	0.07856
1:63283516_A_G	1	63283516	a	g	-0.0092	0.0052	0.07899
11:72542687_C_T	11	72542687	t	c	0.0414	0.0236	0.07938
19:10645495_A_G	19	10645495	a	g	0.0099	0.0057	0.08187
3:11381973_A_C	3	11381973	a	c	0.0128	0.0074	0.08231
12:102315592_A_G	12	102315592	a	g	0.013	0.0075	0.08516
3:11350553_C_T	3	11350553	t	c	-0.0127	0.0074	0.08651
3:11336966_C_T	3	11336966	t	c	-0.0127	0.0074	0.08658
5:115173678_A_C	5	115173678	a	c	0.012	0.007	0.08726
12:10356774_A_G	12	10356774	a	g	-0.0127	0.0074	0.08732
3:11547695_C_T	3	11547695	t	c	-0.0213	0.0126	0.08948
7:150703915_G_T	7	150703915	t	g	-0.0099	0.0058	0.09063
1:63288932_C_T	1	63288932	t	c	0.0088	0.0052	0.09079
6:106661530_G_T	6	106661530	t	g	-0.0134	0.0081	0.09551
5:115184450_C_T	5	115184450	t	c	0.0089	0.0054	0.09634
1:63303295_G_T	1	63303295	t	g	-0.0098	0.0059	0.09638
3:11324794_C_T	3	11324794	t	c	-0.0123	0.0074	0.09729
17:7145117_C_T	17	7145117	t	c	-0.0232	0.014	0.09762
3:11347525_A_G	3	11347525	a	g	-0.0123	0.0074	0.09817
12:10356914_A_C	12	10356914	a	c	0.0122	0.0074	0.1013
12:102317141_C_T	12	102317141	t	c	0.0123	0.0076	0.1019
20:33139691_A_C	20	33139691	a	c	0.0091	0.0056	0.1047
12:102295903_C_T	12	102295903	t	c	0.0097	0.006	0.1064
3:11393268_C_T	3	11393268	t	c	-0.0119	0.0074	0.108
3:11562627_A_G	3	11562627	a	g	0.0153	0.0096	0.1092
1:63277097_C_T	1	63277097	t	c	0.0083	0.0052	0.1093
1:63303845_C_T	1	63303845	t	c	0.0082	0.0052	0.1116
20:33155841_C_T	20	33155841	t	c	0.0089	0.0056	0.1117
1:63307384_C_T	1	63307384	t	c	-0.0082	0.0052	0.1143
6:106629713_A_T	6	106629713	a	t	-0.0175	0.0111	0.1147
12:10356932_G_T	12	10356932	t	g	-0.0117	0.0074	0.1156
12:10364306_C_T	12	10364306	t	c	0.0149	0.0095	0.1165
2:234192251_C_T	2	234192251	t	c	-0.0109	0.0069	0.117
12:10364362_C_T	12	10364362	t	c	-0.009	0.0057	0.1177
12:132413719_C_T	12	132413719	t	c	-0.0099	0.0064	0.1202
5:81552397_C_T	5	81552397	t	c	-0.0165	0.0108	0.1251
12:102298761_C_T	12	102298761	t	c	0.0093	0.0061	0.1263
20:33157217_C_T	20	33157217	t	c	-0.0086	0.0056	0.1273
6:106744311_C_T	6	106744311	t	c	-0.0121	0.008	0.1295
11:72520530_A_C	11	72520530	a	c	0.0087	0.0058	0.1296
12:102315746_G_T	12	102315746	t	g	0.0116	0.0077	0.1301
11:72527018_A_G	11	72527018	a	g	0.0086	0.0057	0.1302
1:63290128_A_G	1	63290128	a	g	0.0079	0.0052	0.1303
20:33150503_C_T	20	33150503	t	c	0.0084	0.0056	0.1368
3:11557341_A_G	3	11557341	a	g	0.0115	0.0077	0.1368
6:106703618_C_T	6	106703618	t	c	0.0162	0.0109	0.1368
2:234206750_A_C	2	234206750	a	c	-0.0084	0.0057	0.1387
3:11333734_C_T	3	11333734	t	c	0.0109	0.0074	0.1395
2:234203597_C_T	2	234203597	t	c	-0.0084	0.0057	0.14
5:81515885_A_G	5	81515885	a	g	-0.0197	0.0136	0.1455
5:115157476_A_G	5	115157476	a	g	0.0101	0.007	0.1475
1:63274538_C_T	1	63274538	t	c	-0.0075	0.0052	0.1478
6:106665523_C_T	6	106665523	t	c	0.0156	0.0108	0.1498
1:63338186_G_T	1	63338186	t	g	-0.0076	0.0053	0.1514
2:220087796_A_C	2	220087796	a	c	0.014	0.0098	0.1517
1:63239831_A_G	1	63239831	a	g	0.0098	0.0068	0.1522
1:63283920_C_T	1	63283920	t	c	0.0081	0.0057	0.1546
5:81457986_A_G	5	81457986	a	g	-0.0142	0.01	0.1554
6:106767627_C_T	6	106767627	t	c	-0.0155	0.0109	0.157
12:132384831_C_T	12	132384831	t	c	-0.0098	0.0071	0.1666
12:102298621_A_G	12	102298621	a	g	0.0082	0.006	0.1718
1:63289985_A_G	1	63289985	a	g	-0.0095	0.007	0.1743
6:106734189_C_T	6	106734189	t	c	0.0107	0.0079	0.1767
12:102321792_A_C	12	102321792	a	c	0.0098	0.0072	0.1773
2:234158839_C_T	2	234158839	t	c	0.0076	0.0057	0.1793
12:132374349_C_G	12	132374349	c	g	-0.0097	0.0072	0.1797
7:150730999_A_G	7	150730999	a	g	-0.0175	0.0131	0.1805
1:63248396_C_T	1	63248396	t	c	-0.0093	0.007	0.1814
12:102313365_A_G	12	102313365	a	g	0.0102	0.0076	0.1818
11:46499874_C_T	11	46499874	t	c	0.01	0.0075	0.1829
3:11387716_C_G	3	11387716	c	g	0.0181	0.0136	0.1838
5:81312256_A_G	5	81312256	a	g	-0.008	0.006	0.1843
19:10668673_A_G	19	10668673	a	g	-0.0097	0.0073	0.1849
5:81549240_A_C	5	81549240	a	c	0.0076	0.0057	0.1853
19:10666668_A_G	19	10666668	a	g	0.008	0.0061	0.1861
11:46515004_C_G	11	46515004	c	g	-0.0098	0.0075	0.1884
6:106697392_C_T	6	106697392	t	c	-0.0144	0.011	0.1886
12:132396343_C_T	12	132396343	t	c	-0.0089	0.0067	0.1887
11:46560680_C_T	11	46560680	t	c	0.0098	0.0075	0.1895
5:81555167_C_G	5	81555167	c	g	-0.0075	0.0057	0.1896
11:46422686_A_C	11	46422686	a	c	0.0098	0.0075	0.1911
11:46456344_C_T	11	46456344	t	c	0.009	0.0069	0.1922
19:10656442_C_G	19	10656442	c	g	-0.0079	0.0061	0.1928
5:115169920_A_G	5	115169920	a	g	0.0091	0.007	0.1928
5:81545939_C_T	5	81545939	t	c	0.0074	0.0057	0.193
12:102309768_A_G	12	102309768	a	g	0.0075	0.0058	0.1931
6:106775896_A_G	6	106775896	a	g	-0.0073	0.0056	0.1939
5:81330536_G_T	5	81330536	t	g	0.0066	0.0051	0.1947
11:46515902_A_G	11	46515902	a	g	-0.0097	0.0075	0.1951
2:234183368_A_G	2	234183368	a	g	-0.0073	0.0057	0.1953
2:242605962_C_T	2	242605962	t	c	0.0094	0.0073	0.1961
19:10651171_A_G	19	10651171	a	g	0.0095	0.0073	0.1977
6:106772773_C_T	6	106772773	t	c	-0.0202	0.0157	0.1986
5:81546918_A_C	5	81546918	a	c	0.0073	0.0057	0.2004
1:63272459_A_T	1	63272459	a	t	0.0073	0.0057	0.2013
5:81559412_C_T	5	81559412	t	c	0.0073	0.0057	0.2034
1:63252766_C_T	1	63252766	t	c	0.0086	0.0068	0.2038
11:46524013_C_T	11	46524013	t	c	-0.0095	0.0075	0.204
19:10664632_A_G	19	10664632	a	g	-0.0081	0.0064	0.2042
2:234180410_A_G	2	234180410	a	g	-0.0072	0.0057	0.2062
11:46454313_A_C	11	46454313	a	c	-0.0094	0.0075	0.2065
2:234181848_C_T	2	234181848	t	c	0.0071	0.0057	0.2068
2:234161769_C_T	2	234161769	t	c	0.0071	0.0057	0.2076
6:106774030_C_T	6	106774030	t	c	-0.0071	0.0056	0.2076
2:234183468_A_G	2	234183468	a	g	0.0071	0.0057	0.2081
11:46470827_C_T	11	46470827	t	c	0.0094	0.0075	0.2082
11:46582072_A_C	11	46582072	a	c	-0.0094	0.0075	0.2082
1:63290052_G_T	1	63290052	t	g	0.0086	0.0068	0.2087
2:234161448_A_G	2	234161448	a	g	0.0071	0.0057	0.2094
2:234182240_C_T	2	234182240	t	c	0.0071	0.0057	0.2103
2:234184417_A_G	2	234184417	a	g	0.0071	0.0057	0.2104
12:102322942_C_T	12	102322942	t	c	-0.0108	0.0086	0.2105
2:234184952_C_T	2	234184952	t	c	-0.0071	0.0057	0.211
11:46466828_A_C	11	46466828	a	c	-0.0093	0.0075	0.2128
12:10381259_G_T	12	10381259	t	g	0.0114	0.0092	0.2138
11:46460038_C_T	11	46460038	t	c	0.0093	0.0075	0.2169
1:63285033_C_T	1	63285033	t	c	-0.0087	0.0071	0.2171
19:10668452_A_G	19	10668452	a	g	0.0075	0.0061	0.2176
12:102317232_A_C	12	102317232	a	c	0.0207	0.0168	0.2185
1:63247451_C_T	1	63247451	t	c	-0.0096	0.0078	0.219
2:234170369_C_T	2	234170369	t	c	-0.0069	0.0057	0.2202
12:102318856_A_G	12	102318856	a	g	-0.0106	0.0087	0.2212
6:106778072_A_C	6	106778072	a	c	0.0069	0.0056	0.2216
2:234173503_A_G	2	234173503	a	g	0.0069	0.0057	0.2221
19:10669032_C_T	19	10669032	t	c	0.0074	0.0061	0.2234
2:234175706_G_T	2	234175706	t	g	0.0069	0.0057	0.2247
1:63252722_A_G	1	63252722	a	g	-0.0083	0.0069	0.23
1:63266720_A_G	1	63266720	a	g	0.0083	0.0069	0.2317
11:46520302_C_T	11	46520302	t	c	-0.0111	0.0093	0.2331
11:46561301_C_T	11	46561301	t	c	0.0089	0.0075	0.2333
5:81551027_A_C	5	81551027	a	c	0.0068	0.0057	0.2345
11:46544072_A_G	11	46544072	a	g	-0.009	0.0076	0.2347
3:11601749_C_T	3	11601749	t	c	0.0088	0.0074	0.2363
5:81549280_C_T	5	81549280	t	c	0.0068	0.0057	0.2363
1:63322743_C_T	1	63322743	t	c	0.0067	0.0057	0.2393
5:81515446_C_T	5	81515446	t	c	-0.0088	0.0075	0.2406
16:87426667_A_G	16	87426667	a	g	0.0063	0.0054	0.2438
1:63333431_A_T	1	63333431	a	t	0.008	0.007	0.2497
12:132383626_A_G	12	132383626	a	g	-0.0084	0.0073	0.2515
1:63330217_A_G	1	63330217	a	g	0.0065	0.0057	0.2521
12:102288370_A_G	12	102288370	a	g	0.0065	0.0057	0.2535
7:150726920_C_G	7	150726920	c	g	0.0069	0.0061	0.2577
1:63313319_C_T	1	63313319	t	c	-0.0078	0.0069	0.2579
12:102294618_A_C	12	102294618	a	c	0.0064	0.0057	0.2587
1:63337334_A_G	1	63337334	a	g	0.0064	0.0057	0.2593
5:81415071_A_G	5	81415071	a	g	-0.007	0.0062	0.262
2:234190740_C_T	2	234190740	t	c	-0.0064	0.0057	0.2625
3:11304575_A_G	3	11304575	a	g	0.0087	0.0078	0.2644
1:63252829_A_G	1	63252829	a	g	0.0076	0.0069	0.2696
11:46484685_A_G	11	46484685	a	g	0.0083	0.0076	0.2712
11:46442526_C_T	11	46442526	t	c	0.0082	0.0076	0.2759
16:87447028_A_G	16	87447028	a	g	-0.0137	0.0127	0.2789
5:115176589_A_G	5	115176589	a	g	0.0062	0.0057	0.2793
5:81388952_A_G	5	81388952	a	g	-0.0061	0.0057	0.2824
12:102290154_A_G	12	102290154	a	g	0.006	0.0056	0.2833
11:46548094_A_G	11	46548094	a	g	-0.0082	0.0077	0.2853
3:11602131_A_G	3	11602131	a	g	-0.0082	0.0077	0.2872
11:46585781_A_G	11	46585781	a	g	-0.0081	0.0076	0.2883
12:102288481_A_G	12	102288481	a	g	0.006	0.0056	0.2887
5:81527262_C_T	5	81527262	t	c	0.0082	0.0077	0.2888
11:46509344_C_T	11	46509344	t	c	-0.0079	0.0075	0.2897
19:10671894_G_T	19	10671894	t	g	-0.0168	0.016	0.2929
11:46622392_C_T	11	46622392	t	c	0.0079	0.0076	0.2934
12:102294501_C_T	12	102294501	t	c	0.0059	0.0056	0.2978
11:46578400_A_G	11	46578400	a	g	-0.0079	0.0076	0.2979
11:46596674_C_T	11	46596674	t	c	0.0077	0.0075	0.3045
5:81393118_A_G	5	81393118	a	g	-0.0058	0.0057	0.3061
12:102316021_A_G	12	102316021	a	g	0.0114	0.0112	0.3096
12:132396603_C_T	12	132396603	t	c	-0.0074	0.0073	0.3099
12:132399243_A_G	12	132399243	a	g	0.0076	0.0075	0.3103
3:112273546_C_T	3	112273546	t	c	0.0261	0.0257	0.3112
12:102315760_G_T	12	102315760	t	g	-0.0113	0.0112	0.3139
16:75613074_C_T	16	75613074	t	c	0.0076	0.0076	0.3141
12:102315925_A_G	12	102315925	a	g	-0.0112	0.0112	0.3157
3:112288393_A_G	3	112288393	a	g	-0.026	0.0259	0.3161
5:81511286_C_T	5	81511286	t	c	-0.0106	0.0105	0.3163
12:102308095_C_T	12	102308095	t	c	0.0064	0.0064	0.3205
12:102315965_A_G	12	102315965	a	g	0.0111	0.0112	0.3213
3:112269287_A_G	3	112269287	a	g	-0.0254	0.0258	0.3252
5:81408729_C_G	5	81408729	c	g	-0.0055	0.0057	0.3313
5:81276087_C_T	5	81276087	t	c	-0.0061	0.0063	0.3343
11:46465394_C_T	11	46465394	t	c	-0.0205	0.0213	0.3355
5:81308719_C_T	5	81308719	t	c	0.006	0.0063	0.338
6:106753449_C_T	6	106753449	t	c	-0.0071	0.0074	0.3387
12:102287370_C_T	12	102287370	t	c	-0.0054	0.0056	0.3391
5:81502786_C_G	5	81502786	c	g	0.0101	0.0106	0.3427
5:81402224_A_G	5	81402224	a	g	-0.0053	0.0057	0.3469
5:81453860_A_G	5	81453860	a	g	-0.0065	0.0069	0.3498
6:106769642_C_T	6	106769642	t	c	-0.0052	0.0056	0.3516
12:10380682_A_C	12	10380682	a	c	-0.0085	0.0092	0.354
6:106738723_A_G	6	106738723	a	g	0.0051	0.0056	0.3595
6:106687379_A_G	6	106687379	a	g	-0.0051	0.0056	0.3611
5:81480713_A_G	5	81480713	a	g	-0.0097	0.0106	0.3622
6:106674850_A_G	6	106674850	a	g	0.0051	0.0056	0.3624
16:75603925_G_T	16	75603925	t	g	-0.0054	0.0059	0.3666
1:63266810_A_G	1	63266810	a	g	0.0068	0.0075	0.3684
12:10359086_A_G	12	10359086	a	g	0.0097	0.011	0.3774
5:81351820_C_T	5	81351820	t	c	-0.0086	0.0098	0.3798
5:81398182_C_T	5	81398182	t	c	-0.0119	0.0137	0.3829
7:150730220_A_G	7	150730220	a	g	-0.0061	0.0071	0.3841
12:10365345_C_T	12	10365345	t	c	-0.0096	0.011	0.3852
5:81480371_C_T	5	81480371	t	c	0.005	0.0058	0.3877
5:81325910_C_G	5	81325910	c	g	-0.0083	0.0098	0.3944
2:234203876_C_T	2	234203876	t	c	-0.0096	0.0113	0.3974
11:46452263_A_G	11	46452263	a	g	-0.015	0.0179	0.4023
6:106734408_C_T	6	106734408	t	c	-0.0047	0.0056	0.4037
20:33132364_C_T	20	33132364	t	c	0.0047	0.0056	0.4049
2:234203740_A_G	2	234203740	a	g	0.0094	0.0113	0.408
1:63332195_A_C	1	63332195	a	c	-0.0044	0.0053	0.4091
6:106740458_A_G	6	106740458	a	g	-0.0046	0.0056	0.4111
1:63298766_A_T	1	63298766	a	t	0.0061	0.0075	0.416
1:63246546_A_G	1	63246546	a	g	0.0061	0.0075	0.4191
5:81407693_A_G	5	81407693	a	g	0.0046	0.0057	0.4195
1:63250266_C_T	1	63250266	t	c	0.006	0.0075	0.4212
2:234210972_A_G	2	234210972	a	g	0.0046	0.0058	0.4222
5:81356055_G_T	5	81356055	t	g	0.0045	0.0056	0.4239
5:81474225_A_T	5	81474225	a	t	-0.0046	0.0058	0.4242
6:106729588_C_T	6	106729588	t	c	-0.0045	0.0056	0.4245
17:40963904_A_G	17	40963904	a	g	-0.0056	0.007	0.4251
5:81469082_G_T	5	81469082	t	g	-0.0054	0.0067	0.4266
5:81276241_A_G	5	81276241	a	g	0.0049	0.0063	0.4313
20:33133553_A_G	20	33133553	a	g	0.0049	0.0062	0.4316
5:81505029_A_G	5	81505029	a	g	0.0081	0.0105	0.4392
12:102306436_C_T	12	102306436	t	c	0.0052	0.0068	0.4407
7:150717153_C_T	7	150717153	t	c	0.0053	0.0069	0.4412
5:115177014_C_T	5	115177014	t	c	0.0046	0.006	0.4422
5:81500280_C_T	5	81500280	t	c	0.0044	0.0058	0.4436
5:81327042_A_G	5	81327042	a	g	0.0043	0.0056	0.4441
11:72538600_C_T	11	72538600	t	c	-0.0044	0.006	0.4617
2:242606036_C_G	2	242606036	c	g	0.0046	0.0062	0.4653
2:234199461_A_G	2	234199461	a	g	0.0042	0.0058	0.4682
3:112270857_A_G	3	112270857	a	g	0.0043	0.0059	0.4689
6:106778384_A_G	6	106778384	a	g	-0.0052	0.0072	0.47
16:75594918_C_T	16	75594918	t	c	-0.0044	0.0061	0.4725
2:234199401_C_T	2	234199401	t	c	-0.0086	0.0123	0.4827
12:10366806_A_G	12	10366806	a	g	-0.0078	0.0111	0.4832
6:106631780_C_T	6	106631780	t	c	0.0051	0.0072	0.4838
12:10369007_C_G	12	10369007	c	g	-0.0073	0.0105	0.487
3:11525500_C_T	3	11525500	t	c	0.0051	0.0074	0.4887
5:81551477_A_G	5	81551477	a	g	-0.0039	0.0057	0.493
3:112250419_C_T	3	112250419	t	c	0.0065	0.0098	0.5027
5:81388861_C_T	5	81388861	t	c	0.0038	0.0057	0.5057
3:11426086_C_T	3	11426086	t	c	0.0049	0.0074	0.5088
5:81394459_A_G	5	81394459	a	g	-0.009	0.0137	0.5104
7:150720902_A_G	7	150720902	a	g	0.0078	0.0119	0.5112
3:112265776_C_T	3	112265776	t	c	-0.0064	0.0098	0.5119
2:234189359_A_G	2	234189359	a	g	0.0077	0.0118	0.513
3:11489339_C_T	3	11489339	t	c	-0.0044	0.0067	0.5158
3:11352585_A_G	3	11352585	a	g	0.0094	0.0146	0.5168
2:234180979_C_T	2	234180979	t	c	-0.0072	0.0112	0.5216
16:87439169_A_C	16	87439169	a	c	0.0048	0.0074	0.5222
5:81549216_C_T	5	81549216	t	c	0.0036	0.0057	0.5229
6:106727215_C_T	6	106727215	t	c	0.0046	0.0072	0.5239
2:234189406_A_G	2	234189406	a	g	-0.0076	0.012	0.5242
3:112255910_C_G	3	112255910	c	g	0.009	0.0142	0.5249
3:112256630_A_G	3	112256630	a	g	-0.009	0.0142	0.5274
12:102319781_A_G	12	102319781	a	g	-0.0039	0.0062	0.5295
5:81264006_A_C	5	81264006	a	c	-0.0087	0.0139	0.5318
3:112271213_A_T	3	112271213	a	t	-0.0088	0.0142	0.5337
5:81533735_C_T	5	81533735	t	c	0.0041	0.0067	0.5379
5:81438144_A_T	5	81438144	a	t	0.0036	0.0058	0.5409
3:112281131_C_T	3	112281131	t	c	0.008	0.013	0.5412
12:10384573_A_G	12	10384573	a	g	-0.0089	0.0146	0.5414
3:11489133_C_T	3	11489133	t	c	-0.0045	0.0074	0.5447
12:102286790_C_T	12	102286790	t	c	0.0051	0.0085	0.5476
16:87445270_C_T	16	87445270	t	c	-0.0073	0.0122	0.55
11:46559730_C_T	11	46559730	t	c	0.0053	0.0089	0.5532
3:112287760_C_T	3	112287760	t	c	-0.0058	0.0097	0.5532
3:11474354_A_G	3	11474354	a	g	0.0044	0.0074	0.5558
5:81553815_A_G	5	81553815	a	g	-0.0039	0.0067	0.5597
5:81369089_A_G	5	81369089	a	g	-0.0034	0.0059	0.5598
6:106675819_C_T	6	106675819	t	c	-0.0059	0.0102	0.5627
3:112252390_A_G	3	112252390	a	g	-0.0056	0.0097	0.564
3:11556688_C_T	3	11556688	t	c	-0.0086	0.0148	0.564
12:10367886_C_T	12	10367886	t	c	-0.0064	0.0111	0.5649
5:81276023_A_C	5	81276023	a	c	0.0034	0.0059	0.5677
6:106702234_G_T	6	106702234	t	g	0.0058	0.0102	0.568
3:112268756_A_G	3	112268756	a	g	-0.0081	0.0142	0.5683
5:81541238_C_T	5	81541238	t	c	-0.0032	0.0057	0.5706
5:81372044_A_G	5	81372044	a	g	-0.0033	0.0059	0.5723
5:81482168_C_G	5	81482168	c	g	-0.0043	0.0076	0.5738
12:102292831_A_G	12	102292831	a	g	-0.011	0.0197	0.5772
11:72523794_G_T	11	72523794	t	g	-0.0044	0.0079	0.5773
5:81551659_A_G	5	81551659	a	g	0.0037	0.0067	0.5796
6:106737350_A_G	6	106737350	a	g	-0.0056	0.0102	0.5801
5:81534652_C_T	5	81534652	t	c	-0.0031	0.0057	0.5816
12:10380928_G_T	12	10380928	t	g	0.008	0.0145	0.5823
5:81539674_A_G	5	81539674	a	g	-0.0031	0.0057	0.5838
5:81538528_C_T	5	81538528	t	c	0.0031	0.0057	0.5849
5:81275790_A_G	5	81275790	a	g	0.0071	0.0131	0.5864
2:234202766_A_G	2	234202766	a	g	-0.0066	0.0123	0.5898
16:87430239_C_T	16	87430239	t	c	0.004	0.0074	0.5906
5:81550043_A_G	5	81550043	a	g	0.0036	0.0067	0.5909
3:11442013_C_T	3	11442013	t	c	-0.0039	0.0074	0.5951
12:10364170_A_G	12	10364170	a	g	0.0049	0.0093	0.5964
5:81556746_A_G	5	81556746	a	g	-0.0053	0.0101	0.5989
3:112290030_A_C	3	112290030	a	c	-0.0074	0.0141	0.5996
5:115175701_A_G	5	115175701	a	g	-0.003	0.0057	0.5996
6:106727719_C_T	6	106727719	t	c	0.0053	0.0102	0.6014
6:106685195_C_G	6	106685195	c	g	0.0037	0.0072	0.6021
3:112286620_A_G	3	112286620	a	g	0.0073	0.0142	0.6051
5:81550741_A_G	5	81550741	a	g	-0.0034	0.0066	0.6064
11:72537072_A_G	11	72537072	a	g	-0.0035	0.0069	0.6104
6:106764866_A_G	6	106764866	a	g	0.0031	0.0061	0.6119
6:106667806_G_T	6	106667806	t	g	-0.0046	0.0091	0.6133
12:10362875_G_T	12	10362875	t	g	0.0047	0.0094	0.6134
6:106657344_C_G	6	106657344	c	g	0.0051	0.0102	0.6148
3:112279710_A_C	3	112279710	a	c	0.0071	0.0142	0.6155
5:81447995_A_G	5	81447995	a	g	0.0033	0.0067	0.6205
5:81515340_G_T	5	81515340	t	g	0.0028	0.0057	0.6229
7:150700946_A_C	7	150700946	a	c	-0.0048	0.0099	0.6259
5:115167896_A_T	5	115167896	a	t	0.0032	0.0067	0.6319
3:112259388_G_T	3	112259388	t	g	-0.0047	0.0097	0.6324
12:10368459_A_G	12	10368459	a	g	0.0029	0.0062	0.6371
12:102300347_C_T	12	102300347	t	c	0.0043	0.0092	0.641
7:150723265_C_T	7	150723265	t	c	0.0034	0.0074	0.6426
5:81487328_C_G	5	81487328	c	g	-0.0026	0.0057	0.6429
12:102300677_A_G	12	102300677	a	g	0.0042	0.0092	0.6452
12:102327309_C_T	12	102327309	t	c	-0.0038	0.0082	0.6464
5:81351443_C_T	5	81351443	t	c	-0.003	0.0067	0.6508
2:234199537_G_T	2	234199537	t	g	0.0027	0.0061	0.6553
5:81536275_C_T	5	81536275	t	c	0.0025	0.0057	0.657
5:115166713_C_T	5	115166713	t	c	0.003	0.0067	0.6571
16:75593083_A_G	16	75593083	a	g	0.0053	0.0121	0.6631
5:81479430_A_G	5	81479430	a	g	0.0033	0.0077	0.6636
2:234204527_C_T	2	234204527	t	c	-0.0027	0.0062	0.6658
5:81389950_C_T	5	81389950	t	c	0.0029	0.0067	0.6677
12:102300819_C_G	12	102300819	c	g	0.0039	0.0092	0.6678
2:234162415_A_G	2	234162415	a	g	-0.0026	0.0062	0.6712
11:72530196_C_T	11	72530196	t	c	-0.0024	0.0056	0.6724
2:234193663_A_T	2	234193663	a	t	-0.0048	0.0114	0.673
16:87436463_C_T	16	87436463	t	c	0.005	0.0121	0.6763
3:112251775_C_T	3	112251775	t	c	-0.0025	0.006	0.6764
3:11597277_A_G	3	11597277	a	g	-0.0073	0.0174	0.6764
2:234204113_C_T	2	234204113	t	c	-0.0026	0.0062	0.6781
3:112253756_A_G	3	112253756	a	g	-0.0025	0.006	0.6802
2:234201657_A_G	2	234201657	a	g	0.005	0.0121	0.6803
3:112252532_A_G	3	112252532	a	g	0.0024	0.006	0.6817
5:81407916_G_T	5	81407916	t	g	-0.0029	0.007	0.6829
12:102277049_A_G	12	102277049	a	g	0.0023	0.0057	0.6849
5:81532622_A_G	5	81532622	a	g	-0.0023	0.0057	0.6869
5:81475723_C_T	5	81475723	t	c	0.003	0.0076	0.6887
6:106749308_A_G	6	106749308	a	g	0.0037	0.0092	0.6895
2:234210329_A_G	2	234210329	a	g	-0.0047	0.0118	0.6899
3:11418924_G_T	3	11418924	t	g	0.0029	0.0073	0.6945
1:63295372_A_G	1	63295372	a	g	-0.0026	0.0066	0.6952
12:132400309_A_G	12	132400309	a	g	0.0034	0.0087	0.6977
5:81322547_A_G	5	81322547	a	g	0.0026	0.0067	0.6983
5:81490277_A_C	5	81490277	a	c	0.0029	0.0077	0.7024
5:81405486_C_T	5	81405486	t	c	0.0036	0.0094	0.705
1:63261652_A_G	1	63261652	a	g	-0.0054	0.0144	0.7086
6:106631860_C_T	6	106631860	t	c	-0.0035	0.0094	0.7127
17:40971770_C_T	17	40971770	t	c	0.0049	0.0134	0.7153
5:81260346_A_G	5	81260346	a	g	-0.0066	0.0183	0.7177
5:81388879_C_T	5	81388879	t	c	0.004	0.0113	0.7207
16:87441048_C_T	16	87441048	t	c	-0.003	0.0086	0.7277
2:234186734_G_T	2	234186734	t	g	-0.0022	0.0063	0.7307
2:234203547_C_T	2	234203547	t	c	-0.0021	0.0062	0.7343
5:81297077_A_G	5	81297077	a	g	0.0023	0.0067	0.7361
6:106734040_C_T	6	106734040	t	c	-0.0019	0.0058	0.7375
3:11559102_C_G	3	11559102	c	g	-0.0039	0.0116	0.7377
5:81504841_C_T	5	81504841	t	c	0.0022	0.0067	0.7385
12:10375302_A_C	12	10375302	a	c	0.0023	0.007	0.7402
3:11497325_C_T	3	11497325	t	c	0.0022	0.0066	0.7414
2:220084469_A_G	2	220084469	a	g	-0.0077	0.0238	0.7444
5:81457358_A_C	5	81457358	a	c	0.0022	0.0067	0.7448
2:234167020_A_G	2	234167020	a	g	-0.0019	0.0059	0.7453
12:10373881_A_G	12	10373881	a	g	0.0023	0.007	0.746
1:63283005_C_T	1	63283005	t	c	-0.0022	0.0067	0.7465
16:75617173_A_G	16	75617173	a	g	0.0027	0.0083	0.748
12:102288465_A_G	12	102288465	a	g	-0.0061	0.019	0.7493
6:106760597_A_G	6	106760597	a	g	0.0018	0.0058	0.7531
5:81466075_A_C	5	81466075	a	c	0.0021	0.0067	0.7537
2:220100787_C_T	2	220100787	t	c	0.0028	0.009	0.7545
6:106636902_C_T	6	106636902	t	c	-0.0022	0.0072	0.7595
2:234201700_C_G	2	234201700	c	g	0.0034	0.0112	0.7617
2:234170397_A_G	2	234170397	a	g	0.0018	0.0059	0.7678
2:234194957_G_T	2	234194957	t	g	-0.0018	0.006	0.7694
12:102263914_A_G	12	102263914	a	g	0.0017	0.0057	0.7699
5:81537176_A_G	5	81537176	a	g	-0.0022	0.0077	0.7719
20:33141272_C_T	20	33141272	t	c	-0.0017	0.006	0.7725
6:106718522_C_T	6	106718522	t	c	0.0032	0.011	0.7744
6:106655617_C_T	6	106655617	t	c	-0.0021	0.0072	0.7751
11:46449042_A_C	11	46449042	a	c	-0.0059	0.0214	0.7812
12:102280255_G_T	12	102280255	t	g	-0.0016	0.0057	0.7814
5:81371755_A_G	5	81371755	a	g	0.0018	0.0067	0.7831
6:106745161_A_G	6	106745161	a	g	0.0016	0.0058	0.7844
3:11530752_C_T	3	11530752	t	c	0.0036	0.0132	0.7853
5:81489088_A_G	5	81489088	a	g	0.0021	0.0077	0.7867
12:102312230_C_T	12	102312230	t	c	-0.0019	0.0073	0.7902
5:81354389_C_T	5	81354389	t	c	0.0018	0.007	0.7928
12:102277782_A_G	12	102277782	a	g	0.0015	0.0058	0.7974
5:81492643_A_G	5	81492643	a	g	0.0017	0.0067	0.8001
2:220084864_A_G	2	220084864	a	g	-0.0056	0.0227	0.8058
3:112264067_A_C	3	112264067	a	c	-0.0031	0.0126	0.807
5:81313760_A_T	5	81313760	a	t	0.0017	0.007	0.8074
5:81386491_C_T	5	81386491	t	c	-0.0017	0.0069	0.8097
3:112262957_C_T	3	112262957	t	c	-0.003	0.0126	0.8107
7:150729212_C_T	7	150729212	t	c	-0.0014	0.0058	0.8112
7:150725722_A_C	7	150725722	a	c	-0.0014	0.0058	0.8119
16:75614272_C_T	16	75614272	t	c	-0.0023	0.0097	0.8142
3:112254844_A_G	3	112254844	a	g	-0.0029	0.0126	0.8155
5:81491087_A_G	5	81491087	a	g	0.0015	0.0067	0.8201
2:234186489_A_G	2	234186489	a	g	-0.0014	0.0063	0.8245
5:81462884_C_T	5	81462884	t	c	-0.0043	0.0202	0.8302
2:234152509_A_G	2	234152509	a	g	0.0023	0.0112	0.8346
3:11477387_C_T	3	11477387	t	c	0.0024	0.012	0.8398
5:81548653_C_T	5	81548653	t	c	-0.0016	0.0077	0.8398
2:242574309_A_C	2	242574309	a	c	-0.0013	0.0064	0.84
12:10375888_G_T	12	10375888	t	g	0.0017	0.0086	0.8402
16:75606214_C_T	16	75606214	t	c	0.0021	0.0105	0.843
3:112270412_A_G	3	112270412	a	g	-0.0025	0.0126	0.8442
3:112272911_A_C	3	112272911	a	c	0.0018	0.0093	0.8455
5:81416305_A_G	5	81416305	a	g	-0.0014	0.0071	0.8477
2:242585616_A_G	2	242585616	a	g	0.0012	0.0061	0.8493
20:33132191_C_T	20	33132191	t	c	0.0012	0.0063	0.85
16:87437107_A_G	16	87437107	a	g	-0.0016	0.0088	0.8518
2:242593114_A_G	2	242593114	a	g	-0.0016	0.0088	0.8547
5:81555751_A_G	5	81555751	a	g	-0.0014	0.0077	0.8595
16:87434125_G_T	16	87434125	t	g	-0.0029	0.0167	0.8635
3:112274613_A_G	3	112274613	a	g	-0.0021	0.0126	0.8664
5:81510251_C_T	5	81510251	t	c	0.0012	0.0077	0.8728
3:11422678_C_T	3	11422678	t	c	-0.002	0.0134	0.8788
12:10362224_C_T	12	10362224	t	c	0.001	0.0068	0.8827
5:81260121_G_T	5	81260121	t	g	0.0009	0.0058	0.8829
6:106693521_A_G	6	106693521	a	g	0.0013	0.0093	0.8905
17:7140606_A_G	17	7140606	a	g	0.0008	0.0057	0.8956
5:81522105_C_T	5	81522105	t	c	0.001	0.0075	0.8971
5:81389450_C_T	5	81389450	t	c	-0.0009	0.0069	0.901
16:87446368_C_T	16	87446368	t	c	0.0011	0.0086	0.903
2:242597318_C_G	2	242597318	c	g	0.0007	0.0064	0.9106
3:112271140_A_G	3	112271140	a	g	0.0014	0.0124	0.913
5:81386756_G_T	5	81386756	t	g	0.0007	0.0069	0.9144
16:75620948_A_T	16	75620948	a	t	-0.001	0.0098	0.9181
5:81307412_C_T	5	81307412	t	c	0.0005	0.0053	0.9232
5:81367320_A_G	5	81367320	a	g	-0.0006	0.0069	0.9263
6:106737150_A_G	6	106737150	a	g	-0.0009	0.0102	0.9286
7:150702781_A_C	7	150702781	a	c	0.0005	0.0054	0.9291
16:75597136_A_G	16	75597136	a	g	0.0009	0.0106	0.9297
17:7139238_A_G	17	7139238	a	g	0.0005	0.0058	0.931
5:81324365_C_T	5	81324365	t	c	0.0006	0.0069	0.9353
16:87445839_C_T	16	87445839	t	c	-0.0005	0.0066	0.9411
6:106735484_A_G	6	106735484	a	g	-0.0007	0.0093	0.944
6:106740272_A_T	6	106740272	a	t	-0.0006	0.0093	0.9451
2:220074442_C_T	2	220074442	t	c	-0.0011	0.017	0.9465
6:106683995_C_T	6	106683995	t	c	-0.0006	0.0093	0.9468
17:7134129_A_G	17	7134129	a	g	-0.0004	0.0058	0.9479
12:102321935_A_G	12	102321935	a	g	-0.0004	0.0059	0.9483
2:242589861_C_T	2	242589861	t	c	-0.0003	0.006	0.956
7:150714812_A_G	7	150714812	a	g	-0.0003	0.0059	0.9571
6:106741463_C_T	6	106741463	t	c	0.0005	0.0093	0.9607
12:10374719_C_T	12	10374719	t	c	-0.0007	0.0149	0.9631
3:11483855_G_T	3	11483855	t	g	-0.0004	0.0095	0.9648
6:106648764_C_T	6	106648764	t	c	-0.0004	0.0093	0.9692
6:106627910_C_T	6	106627910	t	c	0.0002	0.0066	0.9714
6:106760858_A_G	6	106760858	a	g	0.0003	0.0093	0.9773
17:7151111_A_C	17	7151111	a	c	0.0001	0.0059	0.9817
16:75608586_A_G	16	75608586	a	g	-0.0002	0.0105	0.9877
16:87446053_A_G	16	87446053	a	g	-0.0001	0.0067	0.9878
17:7145981_C_T	17	7145981	t	c	0.0001	0.0059	0.9932
17:7150552_A_G	17	7150552	a	g	0	0.0059	0.994
