# Supplementary material for: Dissecting the association of autophagy-related genes with cardiovascular diseases and intermediate vascular traits: A population-based approach
Source: PLoS One. 2019 Mar 25;14(3):e0214137. doi: 10.1371/journal.pone.0214137 (PMC6433264; doi:10.1371/journal.pone.0214137)
Supplement: S3 Table — (XLS) [file pone.0214137.s004.xls]

## Sheet: single_LOF_ATG_CHOL
gene	Name	p	maf	caf	ntotal	beta	se
ULK1	12:132404136	0.185878	0.00179083	0.00179083	1560	0.565311	0.427336
ATG10	5:81474368	0.210366	0.000356633	0.000356633	1560	-1.19296	0.952417
ATG5	6:106696121:T:TGCATA	0.255096	0.00133245	0.00133245	1560	0.543395	0.477475
ULK1	12:132403868	0.281831	0.00145666	0.00145666	1560	0.513008	0.476678
ULK1	12:132399879	0.755716	0.000713267	0.000713267	1560	-0.209582	0.673654
ATG4C	1:63329789	0.807279	0.000356888	0.000356888	1560	-0.232414	0.952758
ATG5	6:106634489	0.886833	0.000356633	0.000356633	1560	-0.135675	0.953364
GABARAPL2	16:75600418	0.925168	0.000729927	0.000729927	1560	-0.0633385	0.674345
ATG4D	19:10657529	0.979611	0.000386399	0.000386399	1560	-0.0243837	0.954083
ATG3	3:112277264	0.983518	0.000721501	0.000721501	1560	-0.0139231	0.673949

## Sheet: single_LOF_ATG_HDL
gene	Name	p	maf	caf	ntotal	beta	se
ULK1	12:132399879	0.0847044	0.000723589	0.000723589	1538	0.460006	0.266822
ATG3	3:112277264	0.115463	0.000732064	0.000732064	1538	-0.42019	0.266939
ATG5	6:106696121:T:TGCATA	0.24605	0.00135135	0.00135135	1538	-0.219382	0.189123
GABARAPL2	16:75600418	0.246253	0.000740192	0.000740192	1538	-0.309701	0.267099
ULK1	12:132404136	0.345196	0.00181686	0.00181686	1538	-0.159777	0.169265
ATG4D	19:10657529	0.369076	0.000391236	0.000391236	1538	-0.339429	0.377897
ATG5	6:106634489	0.540274	0.000361795	0.000361795	1538	0.23125	0.377614
ULK1	12:132403868	0.763914	0.00147601	0.00147601	1538	-0.0567064	0.188804
ATG4C	1:63329789	0.944854	0.000362056	0.000362056	1538	0.0261029	0.377369

## Sheet: single_LOF_ATG_LDL
gene	Name	p	maf	caf	ntotal	beta	se
ULK1	12:132403868	0.196435	0.00151745	0.00151745	1499	0.560485	0.433888
ATG5	6:106696121:T:TGCATA	0.215928	0.00138696	0.00138696	1499	0.537831	0.434636
ULK1	12:132404136	0.507764	0.00186846	0.00186846	1499	0.257652	0.389012
ULK1	12:132399879	0.513063	0.000744048	0.000744048	1499	-0.401054	0.613161
ATG4C	1:63329789	0.575758	0.000372024	0.000372024	1499	-0.485279	0.867203
ATG3	3:112277264	0.653781	0.000752445	0.000752445	1499	0.275138	0.61344
ATG5	6:106634489	0.758955	0.000372024	0.000372024	1499	-0.266279	0.867774
GABARAPL2	16:75600418	0.761848	0.000761615	0.000761615	1499	-0.186018	0.613809
ATG4D	19:10657529	0.795407	0.000402576	0.000402576	1499	0.225185	0.868451

## Sheet: single_LOF_ATG_TG
gene	Name	p	maf	caf	ntotal	beta	se
ULK1	12:132404136	0.00128287	0.00183419	0.00183419	1531	1.0657	0.330986
GABARAPL2	16:75600418	0.0693752	0.000747384	0.000747384	1531	0.948429	0.522272
ATG5	6:106696121:T:TGCATA	0.177455	0.00135777	0.00135777	1531	0.498733	0.369807
ULK1	12:132399879	0.267381	0.000729927	0.000729927	1531	-0.578657	0.521728
ATG4C	1:63329789	0.477518	0.000364964	0.000364964	1531	0.524119	0.737883
ATG3	3:112277264	0.616694	0.000738552	0.000738552	1531	0.261256	0.521947
ATG5	6:106634489	0.770536	0.000364964	0.000364964	1531	-0.215361	0.738361
ATG4D	19:10657529	0.844825	0.000395883	0.000395883	1531	0.144617	0.738874
ULK1	12:132403868	0.955125	0.00149142	0.00149142	1531	0.0207744	0.369179

## Sheet: single_LOF_ATG_GLUC
gene	Name	p	maf	caf	ntotal	beta	se
ATG3	3:112277264	0.0438236	0.000721501	0.000721501	1560	2.18612	1.08451
ULK1	12:132404136	0.334239	0.00179083	0.00179083	1560	-0.664013	0.687661
ULK1	12:132403868	0.409871	0.00145666	0.00145666	1560	-0.63215	0.767061
ATG5	6:106634489	0.52773	0.000356633	0.000356633	1560	-0.968768	1.53414
ULK1	12:132399879	0.555965	0.000713267	0.000713267	1560	-0.638327	1.08403
ATG5	6:106696121:T:TGCATA	0.561384	0.00133245	0.00133245	1560	-0.446244	0.768344
GABARAPL2	16:75600418	0.872506	0.000729927	0.000729927	1560	-0.17414	1.08514
ATG10	5:81474368	0.872906	0.000356633	0.000356633	1560	-0.245169	1.53261
ATG4C	1:63329789	0.961152	0.000356888	0.000356888	1560	0.0746773	1.53316
ATG4D	19:10657529	0.976056	0.000386399	0.000386399	1560	0.0460802	1.53529

## Sheet: single_LOF_ATG_Insulin
gene	Name	p	maf	caf	ntotal	beta	se
ULK1	12:132403868	0.649741	0.00149142	0.00149142	1531	-58.9279	129.762
ATG5	6:106696121:T:TGCATA	0.768994	0.00135777	0.00135777	1531	38.1749	129.983
ATG5	6:106634489	0.82184	0.000364964	0.000364964	1531	-58.4398	259.526
ATG3	3:112277264	0.840047	0.000738552	0.000738552	1531	-37.028	183.459
ULK1	12:132399879	0.840472	0.000729927	0.000729927	1531	-36.913	183.382
ULK1	12:132404136	0.90129	0.00183419	0.00183419	1531	14.4296	116.338
ATG4C	1:63329789	0.949181	0.000364964	0.000364964	1531	-16.5303	259.358
GABARAPL2	16:75600418	0.966266	0.000747384	0.000747384	1531	7.76357	183.573
ATG4D	19:10657529	0.982007	0.000395883	0.000395883	1531	-5.85712	259.706

## Sheet: single_LOF_ATG_SBP
gene	Name	p	maf	caf	ntotal	beta	se
ULK1	12:132403868	0.0466713	0.00141443	0.00141443	1611	-20.7602	10.4361
ATG3	3:112277264	0.0536763	0.00070028	0.00070028	1611	28.4689	14.755
ATG4C	1:63329789	0.0621626	0.000346021	0.000346021	1611	38.906	20.8596
ATG4D	19:10657529	0.303878	0.000374813	0.000374813	1611	21.4744	20.8864
ULK1	12:132399879	0.344082	0.000691563	0.000691563	1611	-13.9546	14.7491
ATG5	6:106634489	0.590362	0.000345781	0.000345781	1611	-11.2361	20.8728
ATG10	5:81474368	0.591756	0.000345781	0.000345781	1611	11.1831	20.8526
ULK1	12:132404136	0.642626	0.00173732	0.00173732	1611	4.34125	9.35553
GABARAPL2	16:75600418	0.69119	0.000708717	0.000708717	1611	5.86488	14.764
ATG5	6:106696121:T:TGCATA	0.822659	0.00128783	0.00128783	1611	-2.34285	10.4533

## Sheet: single_LOF_ATG_DBP
gene	Name	p	maf	caf	ntotal	beta	se
ATG3	3:112277264	6.75333e-06	0.00070028	0.00070028	1611	35.2723	7.83599
ULK1	12:132403868	0.245015	0.00141443	0.00141443	1611	-6.44317	5.54231
ATG10	5:81474368	0.281911	0.000345781	0.000345781	1611	-11.9163	11.0742
ATG4C	1:63329789	0.310728	0.000346021	0.000346021	1611	11.2297	11.078
ATG4D	19:10657529	0.446275	0.000374813	0.000374813	1611	8.44826	11.0922
ATG5	6:106696121:T:TGCATA	0.636686	0.00128783	0.00128783	1611	-2.62216	5.55145
ULK1	12:132404136	0.659167	0.00173732	0.00173732	1611	2.19141	4.96847
GABARAPL2	16:75600418	0.726691	0.000708717	0.000708717	1611	2.74059	7.84078
ULK1	12:132399879	0.837314	0.000691563	0.000691563	1611	-1.60832	7.83285
ATG5	6:106634489	0.967554	0.000345781	0.000345781	1611	-0.450897	11.085
