# Supplementary material for: Dissecting the association of autophagy-related genes with cardiovascular diseases and intermediate vascular traits: A population-based approach
Source: PLoS One. 2019 Mar 25;14(3):e0214137. doi: 10.1371/journal.pone.0214137 (PMC6433264; doi:10.1371/journal.pone.0214137)
Supplement: S4 Table — (XLS) [file pone.0214137.s005.xls]

## Sheet: CHOl_MA_ATGCpGs
MarkerName	Effect	SE	P.value	chr	position	gene
cg02966076	0.0011	0.0003	0.001269	16	75600378	GABARAPL2
cg25479499	0.0016	0.0005	0.001747	2	234183424	ATG16L1
cg08509737	-0.0014	0.0005	0.005052	3	11340277	ATG7
cg11333436	0.0397	0.0147	0.006853	3	11533781	ATG7
cg18785274	0.001	0.0004	0.008751	3	11314335	ATG7
cg01968525	-0.0036	0.0015	0.01378	11	46575582	AMBRA1
cg15183092	-0.0037	0.0015	0.01556	7	150710447	ATG9B
cg12035893	0.0007	0.0003	0.01798	19	10654718	ATG4D
cg18413240	0.0007	0.0003	0.02581	3	112280241	ATG3
cg27597145	0.0012	0.0005	0.0286	12	132401606	ULK1
cg20760507	0.0006	0.0003	0.0303	2	242577535	ATG4B
cg24079972	-0.0013	0.0006	0.0305	11	46486318	AMBRA1
cg09443553	-0.001	0.0005	0.03217	6	106702170	ATG5
cg27245817	-0.0013	0.0006	0.0337	11	46534980	AMBRA1
cg20718679	0.001	0.0005	0.03558	5	115177494	ATG12
cg10481982	0.0024	0.0012	0.04102	12	132379278	ULK1
cg27137887	-0.0028	0.0014	0.04393	11	46513635	AMBRA1
cg08995668	-0.0282	0.0143	0.04953	3	11528453	ATG7
cg04788249	0.0006	0.0003	0.0579	3	11314163	ATG7
cg00744550	0.0007	0.0004	0.05851	2	242609941	ATG4B
cg06772268	0.0494	0.0261	0.05863	5	81342312	ATG10
cg16721106	-0.001	0.0006	0.0628	2	242610452	ATG4B
cg19097648	0.0008	0.0004	0.06306	5	115177461	ATG12
cg03852091	0.0008	0.0004	0.06452	2	242577219	ATG4B
cg17089091	-0.0009	0.0005	0.06692	11	46613132	AMBRA1
cg15550100	0.0006	0.0003	0.06775	2	242606289	ATG4B
cg02710553	-0.0011	0.0006	0.06901	12	132394315	ULK1
cg11532971	0.0471	0.0262	0.07216	6	106676381	ATG5
cg07297954	0.0007	0.0004	0.07386	11	72526097	ATG16L2
cg01081096	0.0026	0.0015	0.08359	7	150721518	ATG9B
cg03452625	0.0014	0.0008	0.08596	3	11537620	ATG7
cg23050873	0.001	0.0006	0.09638	2	234184376	ATG16L1
cg23947919	-0.0009	0.0005	0.0966	12	132406608	ULK1
cg12672050	-0.0008	0.0005	0.09692	2	242585243	ATG4B
cg14888579	-0.0009	0.0005	0.09762	11	46426289	AMBRA1
cg24705426	-0.0013	0.0008	0.1009	3	11550659	ATG7
cg05791356	-0.0008	0.0005	0.1015	3	11578196	ATG7
cg24283662	-0.0009	0.0005	0.1054	3	11519911	ATG7
cg27126429	0.0005	0.0003	0.1072	12	102271188	DRAM1
cg02185531	-0.0004	0.0002	0.1096	2	234160597	ATG16L1
cg18278899	-0.0005	0.0003	0.1099	2	242606122	ATG4B
cg07920739	-0.0003	0.0002	0.1172	12	102271195	DRAM1
cg01744987	0.0006	0.0004	0.1211	12	102271623	DRAM1
cg21442998	-0.0025	0.0016	0.1236	3	11597936	ATG7
cg17519280	0.0041	0.0027	0.1269	5	115175001	ATG12
cg23080013	-0.0003	0.0002	0.1311	12	132400416	ULK1
cg02446225	-0.0015	0.001	0.1346	19	10662782	ATG4D
cg01094114	0.0022	0.0015	0.1356	6	106652991	ATG5
cg00458449	-0.0011	0.0007	0.1366	2	242605751	ATG4B
cg10810649	0.0008	0.0005	0.1375	11	72529818	ATG16L2
cg24886295	0.001	0.0007	0.1418	11	46526683	AMBRA1
cg14201699	-0.0022	0.0015	0.1422	11	46533685	AMBRA1
cg18684595	0.0008	0.0005	0.149	12	10374982	GABARAPL1
cg08413026	-0.023	0.016	0.1515	12	132380000	ULK1
cg06145175	0.0006	0.0004	0.1528	16	87426743	MAP1LC3B
cg11675271	0.0278	0.0195	0.1542	11	46613712	AMBRA1
cg02257029	-0.0308	0.0217	0.1548	11	46450256	AMBRA1
cg04892447	-0.0008	0.0006	0.1644	16	87429184	MAP1LC3B
cg16542392	0.0004	0.0003	0.1666	5	115177472	ATG12
cg15871215	-0.0046	0.0033	0.167	5	81402204	ATG10
cg21806242	0.0038	0.0027	0.167	11	72532891	ATG16L2
cg10564013	0.0011	0.0008	0.1684	2	242611443	ATG4B
cg26784162	0.0007	0.0006	0.1848	2	220089128	ATG9A
cg09233191	0.0006	0.0005	0.187	12	132404856	ULK1
cg14660784	0.0007	0.0006	0.188	6	106773188	ATG5
cg02685286	0.0015	0.0012	0.1907	17	40972475	BECN1
cg13421038	-0.0014	0.001	0.1916	12	132380696	ULK1
cg09612786	-0.0011	0.0008	0.1926	7	150715214	ATG9B
cg19768727	-0.0007	0.0005	0.1965	2	242609496	ATG4B
cg20385018	0.0004	0.0003	0.1973	5	115177338	ATG12
cg05165990	0.0004	0.0003	0.2023	12	10365908	GABARAPL1
cg02093918	-0.0015	0.0012	0.2063	3	11501365	ATG7
cg02546521	-0.0004	0.0003	0.2071	12	132379326	ULK1
cg17306884	-0.0007	0.0006	0.2083	12	132379720	ULK1
cg13763952	0.0007	0.0006	0.2146	11	72540472	ATG16L2
cg12507129	0.0005	0.0004	0.2173	3	112280384	ATG3
cg15139163	-0.0011	0.0009	0.2198	3	11408424	ATG7
cg16739396	0.001	0.0008	0.2199	1	63249836	ATG4C
cg01068407	-0.0016	0.0013	0.2239	7	150714809	ATG9B
cg07641027	-0.0008	0.0006	0.2269	12	132404349	ULK1
cg06860600	0.0015	0.0013	0.2277	2	242612684	ATG4B
cg16028117	0.0049	0.0041	0.2291	3	11348436	ATG7
cg07696310	0.0005	0.0004	0.2323	16	87426160	MAP1LC3B
cg11738719	0.0005	0.0004	0.2338	17	40975979	BECN1
cg10687644	-0.0017	0.0014	0.2343	11	72527565	ATG16L2
cg07486199	-0.0004	0.0004	0.2344	20	33147528	MAP1LC3A
cg26127203	0.0004	0.0003	0.2362	3	11314129	ATG7
cg11277834	-0.0014	0.0012	0.2414	3	11323560	ATG7
cg20005057	0.0028	0.0024	0.2427	12	10364834	GABARAPL1
cg24136586	-0.0005	0.0005	0.2474	5	81268366	ATG10
cg20707601	-0.0006	0.0005	0.2508	2	242598543	ATG4B
cg23636419	0.0004	0.0004	0.2589	16	87426676	MAP1LC3B
cg23369760	0.0007	0.0006	0.2611	2	242612119	ATG4B
cg06325515	-0.0006	0.0006	0.2611	16	75610567	GABARAPL2
cg00448659	-0.0007	0.0007	0.2673	7	150709877	ATG9B
cg22794998	-0.0014	0.0013	0.2682	2	234184279	ATG16L1
cg18531720	0.0423	0.0384	0.271	3	11526841	ATG7
cg25025646	-0.0011	0.001	0.2723	7	150711449	ATG9B
cg15546353	-0.0007	0.0007	0.2728	2	234160822	ATG16L1
cg24752875	-0.0005	0.0005	0.2795	2	242612949	ATG4B
cg26178529	0.0004	0.0003	0.2813	6	106773695	ATG5
cg13771313	0.0036	0.0034	0.2814	11	72533295	ATG16L2
cg27448900	-0.0005	0.0004	0.2905	2	220094335	ATG9A
cg00764619	-0.0007	0.0007	0.2919	2	242610529	ATG4B
cg03461495	0.0004	0.0004	0.2922	2	220094219	ATG9A
cg13050766	-0.0011	0.001	0.2996	1	63249793	ATG4C
cg19983221	0.0011	0.0011	0.3025	11	46439420	AMBRA1
cg04006327	0.0033	0.0032	0.3045	11	72533487	ATG16L2
cg00294149	-0.001	0.001	0.3083	16	75604552	GABARAPL2
cg03247389	-0.0005	0.0005	0.3085	12	10366439	GABARAPL1
cg02756706	-0.0003	0.0003	0.3146	2	220094292	ATG9A
cg09519327	-0.0006	0.0006	0.3162	7	150710730	ATG9B
cg04554802	-0.001	0.001	0.3183	12	132380744	ULK1
cg26467809	-0.0005	0.0006	0.3265	3	11433471	ATG7
cg07905054	-0.0015	0.0016	0.3266	12	102272136	DRAM1
cg26915351	0.0004	0.0004	0.3306	2	220089491	ATG9A
cg02371607	-0.0006	0.0006	0.3344	5	115172312	ATG12
cg10524161	-0.0006	0.0006	0.3361	12	132407477	ULK1
cg11574665	-0.0005	0.0006	0.3397	2	242580471	ATG4B
cg15447669	0.0004	0.0004	0.3408	2	234160727	ATG16L1
cg10850197	0.0005	0.0005	0.3421	6	106773227	ATG5
cg16417563	0.0003	0.0004	0.3486	12	10365564	GABARAPL1
cg18557387	0.0008	0.0008	0.3501	12	102316422	DRAM1
cg12438044	-0.0013	0.0014	0.3546	5	81276552	ATG10
cg19445205	-0.0003	0.0004	0.3591	2	242585285	ATG4B
cg07541085	0.0004	0.0004	0.3629	6	106773712	ATG5
cg03611912	-0.0005	0.0006	0.3632	19	10661705	ATG4D
cg09243591	0.0008	0.0009	0.3642	2	234195915	ATG16L1
cg01279933	0.0011	0.0012	0.3663	19	10663970	ATG4D
cg04389950	-0.0013	0.0014	0.3701	6	106720478	ATG5
cg07769588	-0.0015	0.0017	0.3824	19	10655622	ATG4D
cg19259111	-0.0016	0.0019	0.3865	11	46478214	AMBRA1
cg26097674	-0.0005	0.0005	0.3914	2	242610325	ATG4B
cg23558158	0.0002	0.0002	0.3924	2	220094171	ATG9A
cg07369113	0.0004	0.0005	0.3934	12	10366005	GABARAPL1
cg13575885	0.0006	0.0007	0.3941	12	132406623	ULK1
cg13430678	-0.0005	0.0006	0.3952	3	11596003	ATG7
cg02131130	-0.0007	0.0008	0.3976	3	11597868	ATG7
cg02228403	0.0006	0.0007	0.3987	3	11522965	ATG7
cg08068875	-0.0009	0.0011	0.4054	2	234196709	ATG16L1
cg10833829	-0.0133	0.016	0.4056	12	10368944	GABARAPL1
cg18051825	0.0004	0.0004	0.4065	12	132401043	ULK1
cg12120750	-0.0013	0.0016	0.4066	3	11592700	ATG7
cg01697972	0.0002	0.0003	0.4214	2	220093858	ATG9A
cg23144143	0.001	0.0012	0.4236	3	112276088	ATG3
cg15024055	0.0004	0.0004	0.4271	5	81267935	ATG10
cg10819350	-0.0013	0.0016	0.4285	19	10655686	ATG4D
cg04994447	0.0008	0.001	0.4291	7	150718483	ATG9B
cg12901291	-0.0008	0.001	0.4384	3	11316173	ATG7
cg12918464	-0.0153	0.02	0.4466	3	11540082	ATG7
cg13034943	0.0002	0.0003	0.4496	12	132379564	ULK1
cg15112783	-0.0006	0.0007	0.4561	20	33147614	MAP1LC3A
cg26856583	-0.0003	0.0004	0.4573	16	87425887	MAP1LC3B
cg26389380	0.0008	0.0011	0.4602	3	11330567	ATG7
cg14286373	0.0006	0.0008	0.4629	12	102288375	DRAM1
cg07031243	0.0002	0.0003	0.465	17	40976230	BECN1
cg03404709	-0.0006	0.0008	0.467	2	242606531	ATG4B
cg16821385	-0.0005	0.0007	0.4679	11	46467232	AMBRA1
cg12140595	0.0002	0.0003	0.4693	2	220093941	ATG9A
cg05648345	-0.0003	0.0004	0.4698	19	10662621	ATG4D
cg07261196	0.0009	0.0012	0.4719	16	75601025	GABARAPL2
cg00979931	0.0017	0.0024	0.4771	11	72533664	ATG16L2
cg22994808	0.0003	0.0004	0.4786	20	33146521	MAP1LC3A
cg03136781	-0.0006	0.0009	0.4875	2	234197367	ATG16L1
cg23283474	0.0142	0.0207	0.4938	11	46450417	AMBRA1
cg13440193	0.0005	0.0007	0.4943	2	242611192	ATG4B
cg15868208	0.0004	0.0006	0.4974	11	72536190	ATG16L2
cg23449274	0.0004	0.0006	0.4985	11	46564463	AMBRA1
cg23194712	-0.0002	0.0003	0.505	12	132401025	ULK1
cg25666879	0.0002	0.0003	0.5086	12	10365977	GABARAPL1
cg08735279	-0.0004	0.0007	0.5098	12	132390074	ULK1
cg22699500	0.0004	0.0006	0.5122	12	10366566	GABARAPL1
cg16329901	0.0003	0.0004	0.5164	2	220094343	ATG9A
cg16371518	-0.0004	0.0007	0.5206	11	46564493	AMBRA1
cg21071793	0.0007	0.001	0.521	3	11421381	ATG7
cg10182541	0.0003	0.0004	0.5213	17	7145706	GABARAP
cg01969433	-0.0003	0.0005	0.5303	11	46564392	AMBRA1
cg16786661	-0.0003	0.0005	0.5305	2	234160315	ATG16L1
cg20808681	0.0002	0.0003	0.5321	2	234160422	ATG16L1
cg08969328	0.0198	0.0317	0.5325	2	242602335	ATG4B
cg02754643	0.0004	0.0006	0.5326	12	102273856	DRAM1
cg02166431	0.0193	0.0311	0.5352	5	81269189	ATG10
cg07682179	0.0004	0.0006	0.5352	12	132400550	ULK1
cg20509351	-0.016	0.0258	0.5367	6	106676568	ATG5
cg14208664	-0.0003	0.0006	0.5376	12	132392636	ULK1
cg13829924	-0.0003	0.0005	0.5378	6	106773726	ATG5
cg16660220	-0.001	0.0017	0.5419	11	46576948	AMBRA1
cg27056145	-0.0003	0.0005	0.5433	3	11339036	ATG7
cg15260250	-0.0002	0.0003	0.5446	5	115177504	ATG12
cg21649013	0.0006	0.0011	0.5447	12	132381683	ULK1
cg17025841	-0.0004	0.0007	0.5451	3	11575501	ATG7
cg19296571	0.0003	0.0006	0.5535	16	75600381	GABARAPL2
cg11450001	0.0004	0.0006	0.5537	12	10365596	GABARAPL1
cg24374161	0.0004	0.0006	0.5553	11	46582058	AMBRA1
cg14928278	-0.0003	0.0006	0.562	2	242611829	ATG4B
cg25034908	0.0002	0.0004	0.5633	11	72525763	ATG16L2
cg12956598	0.0006	0.0011	0.5643	19	10662582	ATG4D
cg23079727	-0.0003	0.0005	0.5748	3	11598978	ATG7
cg11541547	0.0004	0.0007	0.5802	5	81521788	ATG10
cg27624319	-0.0005	0.0009	0.5821	20	33147017	MAP1LC3A
cg11159141	0.0173	0.0316	0.5842	3	11529333	ATG7
cg23519421	-0.0116	0.0219	0.5959	12	10364612	GABARAPL1
cg11863058	-0.0004	0.0007	0.5964	11	72532613	ATG16L2
cg25428929	-0.0001	0.0002	0.5975	2	242606353	ATG4B
cg24211478	-0.0002	0.0004	0.6036	6	106773719	ATG5
cg12923179	0.0003	0.0006	0.604	12	132396540	ULK1
cg04311821	0.0003	0.0007	0.6065	2	242612900	ATG4B
cg07257718	-0.0003	0.0006	0.6065	12	132407522	ULK1
cg14339991	0.0004	0.0008	0.609	3	11428504	ATG7
cg08393024	-0.0064	0.0127	0.6118	5	115177154	ATG12
cg25737491	-0.0001	0.0002	0.6129	17	7145532	GABARAP
cg18573443	-0.0003	0.0006	0.6138	11	72534638	ATG16L2
cg25363080	-0.0009	0.0017	0.6146	5	81452987	ATG10
cg19244380	-0.0003	0.0006	0.6153	11	46612744	AMBRA1
cg05672923	0.0003	0.0007	0.6156	3	11530057	ATG7
cg15260428	-0.0012	0.0024	0.6181	12	132381902	ULK1
cg14790600	0.0007	0.0014	0.6212	6	106634304	ATG5
cg05038209	0.0002	0.0005	0.6214	16	87426147	MAP1LC3B
cg18583378	-0.0004	0.0008	0.625	7	150715831	ATG9B
cg19927020	0.0005	0.001	0.6333	3	11519637	ATG7
cg08013109	0.0003	0.0006	0.6403	12	132387345	ULK1
cg00537910	-0.0002	0.0005	0.6422	2	220084611	ATG9A
cg01866897	-0.0003	0.0006	0.6466	2	220091475	ATG9A
cg25214561	-0.0004	0.0008	0.6489	3	11494984	ATG7
cg12350342	-0.0005	0.0012	0.6497	11	46558181	AMBRA1
cg00917003	-0.0005	0.0011	0.6526	7	150716366	ATG9B
cg13235087	-0.0131	0.0295	0.6581	12	132383620	ULK1
cg17942617	-0.0004	0.0009	0.6585	5	81327376	ATG10
cg11820497	-0.0002	0.0004	0.661	19	10654946	ATG4D
cg00746810	0.0003	0.0008	0.6693	3	11564388	ATG7
cg25136644	0.0003	0.0007	0.67	7	150709463	ATG9B
cg02580604	0.0002	0.0004	0.6773	1	63250136	ATG4C
cg06006530	-0.0001	0.0003	0.6817	2	242608094	ATG4B
cg22890355	-0.0004	0.001	0.6842	2	242608276	ATG4B
cg27588515	0.0066	0.0166	0.6895	5	115167455	ATG12
cg17032858	-0.0002	0.0004	0.6938	2	234164131	ATG16L1
cg02296807	0.0001	0.0003	0.7201	19	10657681	ATG4D
cg03589820	0.0005	0.0013	0.7216	3	11585825	ATG7
cg24042573	-0.0002	0.0006	0.7219	3	11516904	ATG7
cg07238630	0.0002	0.0006	0.7238	5	81320947	ATG10
cg20709370	-0.0003	0.0007	0.7249	11	46448921	AMBRA1
cg20571513	0.0002	0.0006	0.7257	2	242598767	ATG4B
cg15163603	0.0002	0.0007	0.7258	12	132403897	ULK1
cg07746532	-0.0003	0.0008	0.7262	12	132380903	ULK1
cg19852264	-0.0002	0.0006	0.7268	19	10662619	ATG4D
cg26860066	-0.0002	0.0005	0.7332	11	46551005	AMBRA1
cg01081718	0.0003	0.0009	0.7434	3	112278508	ATG3
cg26408925	0.0001	0.0004	0.7467	5	115177420	ATG12
cg20648385	0.0001	0.0003	0.7475	11	72525603	ATG16L2
cg24401363	-0.0001	0.0003	0.7484	12	132403857	ULK1
cg18206736	-0.0001	0.0004	0.7518	6	106773705	ATG5
cg09514933	-0.0001	0.0004	0.758	2	242605566	ATG4B
cg17087759	0.0001	0.0003	0.7604	2	220094168	ATG9A
cg12948796	-0.0001	0.0003	0.7633	2	234160305	ATG16L1
cg25060004	-0.0002	0.0005	0.7634	2	242609764	ATG4B
cg16419638	-0.0002	0.0005	0.7649	2	234203377	ATG16L1
cg11944287	-0.0002	0.0007	0.768	11	72532555	ATG16L2
cg13014531	-0.0002	0.0006	0.7708	12	10366500	GABARAPL1
cg00871390	0.0002	0.0006	0.7781	7	150716072	ATG9B
cg27121342	-0.007	0.0248	0.7785	16	87437787	MAP1LC3B
cg20090290	-0.0006	0.0021	0.779	11	46543695	AMBRA1
cg24516399	-0.0113	0.0419	0.7871	2	234197097	ATG16L1
cg15304308	-0.0003	0.0011	0.7898	11	46612932	AMBRA1
cg00668519	0.0005	0.002	0.7922	3	11597941	ATG7
cg07618928	-0.0001	0.0005	0.7935	2	234183455	ATG16L1
cg14973383	0.0001	0.0004	0.7975	2	242577159	ATG4B
cg14764792	-0.0002	0.0007	0.7988	6	106770753	ATG5
cg04946520	0.0002	0.001	0.8067	12	102313156	DRAM1
cg10669449	0.0031	0.0128	0.8068	6	106676237	ATG5
cg09492693	0.0001	0.0006	0.8071	6	106709978	ATG5
cg07067280	-0.0001	0.0005	0.8078	2	220087063	ATG9A
cg06592829	0.0002	0.0009	0.8113	3	11519599	ATG7
cg19784401	0.0002	0.0011	0.8183	11	46457992	AMBRA1
cg19722371	-0.0001	0.0004	0.8213	12	102271755	DRAM1
cg08246632	0.0001	0.0006	0.8218	12	132396826	ULK1
cg15153141	0.0003	0.0016	0.8308	5	81470056	ATG10
cg17138298	0.0001	0.0006	0.8368	12	132391307	ULK1
cg02027878	0.0005	0.0023	0.8392	7	150711138	ATG9B
cg13603203	0.0001	0.0005	0.8424	2	220088797	ATG9A
cg25337691	-0.0004	0.0021	0.8438	7	150717629	ATG9B
cg08462942	0	0.0002	0.8474	2	242608075	ATG4B
cg13931559	0.0001	0.0004	0.8628	20	33146515	MAP1LC3A
cg18146954	0.0001	0.0008	0.8678	3	11391759	ATG7
cg04053485	-0.0001	0.0007	0.8689	2	242611942	ATG4B
cg08731435	0.0003	0.002	0.8707	12	132381984	ULK1
cg23002708	-0.0002	0.0011	0.8763	19	10662587	ATG4D
cg27279586	0.0001	0.0009	0.8809	16	75611292	GABARAPL2
cg00977707	0.0001	0.0008	0.8818	3	11517830	ATG7
cg17878141	0.0002	0.0011	0.8821	5	81521184	ATG10
cg17621966	-0.0001	0.0006	0.8847	20	33147743	MAP1LC3A
cg19646165	0.0002	0.0011	0.8866	17	7144367	GABARAP
cg06838096	0	0.0002	0.8899	12	132400449	ULK1
cg05073130	0.0003	0.0022	0.8969	7	150715634	ATG9B
cg11668199	0.0001	0.0005	0.914	5	115177498	ATG12
cg17187755	0.0001	0.0006	0.9154	2	242610931	ATG4B
cg11806199	0	0.0006	0.9422	2	242612926	ATG4B
cg13906548	0	0.0004	0.9487	16	75600564	GABARAPL2
cg17809780	0.0012	0.0215	0.9541	3	11573214	ATG7
cg05643613	0	0.0008	0.9601	3	11592649	ATG7
cg03364891	0	0.0008	0.9609	11	46418140	AMBRA1
cg12198254	-0.001	0.0202	0.9611	3	11521788	ATG7
cg00771084	0	0.001	0.9638	2	242598843	ATG4B
cg22692507	0	0.0006	0.964	5	81446503	ATG10
cg15028047	0	0.0008	0.9688	2	242607778	ATG4B
cg21101750	-0.0008	0.0235	0.972	11	46613652	AMBRA1
cg11576436	0	0.0003	0.9729	3	11314015	ATG7
cg16950012	0	0.0003	0.9742	6	106773140	ATG5
cg13300549	0	0.0003	0.9757	12	10365696	GABARAPL1
cg10566763	0	0.0004	0.9762	6	106773518	ATG5
cg05618386	0	0.0004	0.9771	17	40976267	BECN1
cg27594583	0	0.0006	0.9869	7	150716029	ATG9B
cg01275632	0	0.0006	0.988	2	242605362	ATG4B
cg09211521	0	0.0004	0.9913	16	87426171	MAP1LC3B
cg14335782	0	0.0003	0.9919	20	33146543	MAP1LC3A
cg07630649	0	0.0002	0.9965	16	75600717	GABARAPL2

## Sheet: HDL_MA_ATGCpGs
MarkerName	Effect	SE	P.value	chr	position	gene
cg10819350	-0.0158	0.0038	3.214e-05	19	10655686	ATG4D
cg11277834	-0.0104	0.0028	0.0001984	3	11323560	ATG7
cg01081096	0.0123	0.0035	0.0004083	7	150721518	ATG9B
cg20005057	0.0163	0.0058	0.004637	12	10364834	GABARAPL1
cg10481982	0.0076	0.0027	0.004958	12	132379278	ULK1
cg10687644	-0.0095	0.0034	0.004972	11	72527565	ATG16L2
cg19259111	-0.0121	0.0044	0.005393	11	46478214	AMBRA1
cg04554802	-0.0064	0.0025	0.008936	12	132380744	ULK1
cg19097648	0.0026	0.001	0.009977	5	115177461	ATG12
cg13421038	-0.0063	0.0025	0.0108	12	132380696	ULK1
cg00668519	-0.0116	0.0047	0.01357	3	11597941	ATG7
cg07769588	-0.0097	0.004	0.01584	19	10655622	ATG4D
cg05618386	0.002	0.0008	0.01696	17	40976267	BECN1
cg09612786	-0.0047	0.002	0.01714	7	150715214	ATG9B
cg21442998	-0.0089	0.0038	0.0208	3	11597936	ATG7
cg14928278	0.0029	0.0013	0.02781	2	242611829	ATG4B
cg16542392	0.0015	0.0007	0.02962	5	115177472	ATG12
cg24705426	-0.0039	0.0019	0.03874	3	11550659	ATG7
cg00917003	-0.0053	0.0026	0.03951	7	150716366	ATG9B
cg22890355	0.0049	0.0024	0.03952	2	242608276	ATG4B
cg27137887	-0.0067	0.0033	0.04062	11	46513635	AMBRA1
cg06006530	-0.0016	0.0008	0.04422	2	242608094	ATG4B
cg21649013	-0.005	0.0025	0.0448	12	132381683	ULK1
cg19722371	0.0021	0.001	0.04714	12	102271755	DRAM1
cg15153141	0.0074	0.0037	0.04739	5	81470056	ATG10
cg10182541	0.0019	0.001	0.05759	17	7145706	GABARAP
cg23002708	-0.0048	0.0026	0.0598	19	10662587	ATG4D
cg07905054	-0.007	0.0037	0.06085	12	102272136	DRAM1
cg07630649	-0.001	0.0005	0.06114	16	75600717	GABARAPL2
cg01968525	-0.0065	0.0035	0.06235	11	46575582	AMBRA1
cg16821385	-0.0032	0.0018	0.06718	11	46467232	AMBRA1
cg03852091	0.0018	0.001	0.0706	2	242577219	ATG4B
cg11576436	0.0015	0.0008	0.07072	3	11314015	ATG7
cg05791356	-0.002	0.0011	0.07322	3	11578196	ATG7
cg02185531	0.001	0.0006	0.07489	2	234160597	ATG16L1
cg15163603	0.0029	0.0016	0.07738	12	132403897	ULK1
cg04994447	0.004	0.0023	0.07779	7	150718483	ATG9B
cg13763952	-0.0023	0.0013	0.08013	11	72540472	ATG16L2
cg10564013	0.0031	0.0018	0.08493	2	242611443	ATG4B
cg12672050	-0.0019	0.0011	0.0889	2	242585243	ATG4B
cg07746532	-0.0031	0.0018	0.09104	12	132380903	ULK1
cg18573443	-0.0023	0.0014	0.09407	11	72534638	ATG16L2
cg19646165	-0.0045	0.0027	0.09554	17	7144367	GABARAP
cg06145175	0.0016	0.001	0.1008	16	87426743	MAP1LC3B
cg14201699	0.0057	0.0035	0.1025	11	46533685	AMBRA1
cg14764792	-0.0029	0.0018	0.1028	6	106770753	ATG5
cg17809780	0.0415	0.0256	0.1046	3	11573214	ATG7
cg24283662	0.0021	0.0013	0.1068	3	11519911	ATG7
cg23283474	0.0394	0.0245	0.1071	11	46450417	AMBRA1
cg19768727	-0.0021	0.0013	0.1101	2	242609496	ATG4B
cg11944287	-0.0028	0.0018	0.1103	11	72532555	ATG16L2
cg13050766	-0.0038	0.0024	0.1126	1	63249793	ATG4C
cg12350342	0.0043	0.0027	0.1143	11	46558181	AMBRA1
cg10669449	-0.0231	0.0148	0.119	6	106676237	ATG5
cg05038209	0.0018	0.0011	0.1215	16	87426147	MAP1LC3B
cg13906548	-0.0016	0.001	0.1224	16	75600564	GABARAPL2
cg00771084	-0.0037	0.0024	0.1227	2	242598843	ATG4B
cg08969328	-0.056	0.0364	0.1235	2	242602335	ATG4B
cg06325515	-0.002	0.0013	0.127	16	75610567	GABARAPL2
cg12918464	-0.0353	0.0235	0.1331	3	11540082	ATG7
cg07618928	0.0019	0.0013	0.1354	2	234183455	ATG16L1
cg02446225	-0.0035	0.0024	0.1452	19	10662782	ATG4D
cg09233191	0.0017	0.0011	0.1455	12	132404856	ULK1
cg10566763	0.0014	0.001	0.1495	6	106773518	ATG5
cg23080013	-0.0007	0.0005	0.15	12	132400416	ULK1
cg18684595	0.0018	0.0012	0.1501	12	10374982	GABARAPL1
cg17187755	-0.0021	0.0015	0.1544	2	242610931	ATG4B
cg03452625	0.0027	0.0019	0.1584	3	11537620	ATG7
cg23079727	-0.0017	0.0012	0.1595	3	11598978	ATG7
cg02710553	0.0019	0.0014	0.1601	12	132394315	ULK1
cg04389950	-0.0047	0.0033	0.1617	6	106720478	ATG5
cg15871215	-0.0111	0.0079	0.162	5	81402204	ATG10
cg07486199	-0.0012	0.0008	0.1666	20	33147528	MAP1LC3A
cg16028117	0.0134	0.0098	0.1688	3	11348436	ATG7
cg11675271	0.0306	0.0223	0.1692	11	46613712	AMBRA1
cg20571513	-0.0019	0.0014	0.1698	2	242598767	ATG4B
cg25025646	0.0031	0.0023	0.1728	7	150711449	ATG9B
cg25363080	-0.0055	0.0041	0.1789	5	81452987	ATG10
cg01068407	-0.0041	0.0031	0.1822	7	150714809	ATG9B
cg07297954	0.0013	0.001	0.1841	11	72526097	ATG16L2
cg12120750	-0.0051	0.0038	0.1864	3	11592700	ATG7
cg15447669	0.0013	0.001	0.1903	2	234160727	ATG16L1
cg15112783	-0.0023	0.0018	0.1905	20	33147614	MAP1LC3A
cg15260250	-0.0011	0.0008	0.1922	5	115177504	ATG12
cg27279586	0.0027	0.0021	0.2018	16	75611292	GABARAPL2
cg26856583	-0.0013	0.001	0.204	16	87425887	MAP1LC3B
cg01094114	0.0045	0.0035	0.2054	6	106652991	ATG5
cg17032858	0.0013	0.0011	0.2061	2	234164131	ATG16L1
cg12956598	-0.0032	0.0025	0.2091	19	10662582	ATG4D
cg16786661	0.0014	0.0011	0.2098	2	234160315	ATG16L1
cg13430678	-0.0019	0.0015	0.2102	3	11596003	ATG7
cg02027878	0.0066	0.0054	0.2166	7	150711138	ATG9B
cg03611912	-0.0017	0.0014	0.2284	19	10661705	ATG4D
cg11574665	-0.0016	0.0013	0.2293	2	242580471	ATG4B
cg24516399	0.0585	0.049	0.2318	2	234197097	ATG16L1
cg24042573	-0.0016	0.0013	0.2379	3	11516904	ATG7
cg25034908	-0.0012	0.001	0.2386	11	72525763	ATG16L2
cg04053485	-0.002	0.0017	0.2404	2	242611942	ATG4B
cg24136586	0.0013	0.0011	0.2449	5	81268366	ATG10
cg16371518	-0.0018	0.0016	0.2491	11	46564493	AMBRA1
cg23144143	0.0033	0.0029	0.2504	3	112276088	ATG3
cg20648385	0.0009	0.0008	0.2511	11	72525603	ATG16L2
cg25737491	0.0006	0.0005	0.2528	17	7145532	GABARAP
cg07369113	0.0012	0.0011	0.2531	12	10366005	GABARAPL1
cg14339991	-0.0022	0.0019	0.2584	3	11428504	ATG7
cg02257029	-0.0283	0.0251	0.2596	11	46450256	AMBRA1
cg16417563	0.0009	0.0008	0.2645	12	10365564	GABARAPL1
cg27056145	0.0014	0.0012	0.2671	3	11339036	ATG7
cg27245817	-0.0017	0.0015	0.2691	11	46534980	AMBRA1
cg18531720	-0.0486	0.0441	0.2706	3	11526841	ATG7
cg27624319	-0.0023	0.0021	0.2759	20	33147017	MAP1LC3A
cg19244380	0.0015	0.0014	0.2782	11	46612744	AMBRA1
cg25428929	0.0006	0.0005	0.2782	2	242606353	ATG4B
cg27597145	0.0014	0.0013	0.2796	12	132401606	ULK1
cg18051825	0.0011	0.001	0.282	12	132401043	ULK1
cg17025841	0.0018	0.0017	0.2915	3	11575501	ATG7
cg18146954	0.0019	0.0018	0.2925	3	11391759	ATG7
cg26389380	-0.0027	0.0026	0.2953	3	11330567	ATG7
cg13014531	-0.0013	0.0013	0.3065	12	10366500	GABARAPL1
cg23050873	0.0015	0.0015	0.3114	2	234184376	ATG16L1
cg08995668	0.017	0.0168	0.3114	3	11528453	ATG7
cg06592829	0.0021	0.0021	0.3137	3	11519599	ATG7
cg10833829	0.0188	0.0187	0.316	12	10368944	GABARAPL1
cg11541547	-0.0016	0.0016	0.3194	5	81521788	ATG10
cg15139163	0.0022	0.0022	0.3194	3	11408424	ATG7
cg09211521	-0.0008	0.0008	0.3205	16	87426171	MAP1LC3B
cg00979931	-0.0056	0.0057	0.3275	11	72533664	ATG16L2
cg14335782	-0.0006	0.0006	0.3361	20	33146543	MAP1LC3A
cg01744987	0.0008	0.0009	0.3394	12	102271623	DRAM1
cg05672923	-0.0015	0.0016	0.34	3	11530057	ATG7
cg02580604	0.0009	0.001	0.3435	1	63250136	ATG4C
cg15304308	-0.0024	0.0026	0.3472	11	46612932	AMBRA1
cg07067280	-0.0011	0.0012	0.3473	2	220087063	ATG9A
cg19852264	-0.0013	0.0014	0.3496	19	10662619	ATG4D
cg10810649	-0.0011	0.0012	0.3504	11	72529818	ATG16L2
cg13235087	-0.031	0.0333	0.3517	12	132383620	ULK1
cg19445205	-0.0008	0.0009	0.3554	2	242585285	ATG4B
cg08393024	0.0129	0.0144	0.3684	5	115177154	ATG12
cg13603203	-0.001	0.0012	0.3763	2	220088797	ATG9A
cg12035893	0.0006	0.0007	0.3772	19	10654718	ATG4D
cg01275632	0.0013	0.0014	0.38	2	242605362	ATG4B
cg24374161	0.0013	0.0015	0.3818	11	46582058	AMBRA1
cg08731435	-0.0041	0.0047	0.3819	12	132381984	ULK1
cg00294149	0.002	0.0023	0.3874	16	75604552	GABARAPL2
cg03461495	0.0008	0.001	0.394	2	220094219	ATG9A
cg04006327	-0.0064	0.0076	0.3962	11	72533487	ATG16L2
cg18583378	-0.0016	0.0019	0.4016	7	150715831	ATG9B
cg12901291	-0.0021	0.0025	0.4029	3	11316173	ATG7
cg07261196	-0.0024	0.0029	0.4051	16	75601025	GABARAPL2
cg02966076	-0.0007	0.0008	0.4118	16	75600378	GABARAPL2
cg19784401	0.002	0.0025	0.4222	11	46457992	AMBRA1
cg24401363	-0.0006	0.0007	0.4223	12	132403857	ULK1
cg02228403	-0.0014	0.0018	0.4252	3	11522965	ATG7
cg07696310	0.0008	0.001	0.4343	16	87426160	MAP1LC3B
cg20709370	-0.0014	0.0018	0.4378	11	46448921	AMBRA1
cg11159141	-0.0285	0.0368	0.4388	3	11529333	ATG7
cg23519421	0.0198	0.0256	0.4398	12	10364612	GABARAPL1
cg23369760	0.0011	0.0014	0.4432	2	242612119	ATG4B
cg26860066	0.0009	0.0012	0.4447	11	46551005	AMBRA1
cg15028047	0.0014	0.0018	0.4458	2	242607778	ATG4B
cg02754643	-0.0012	0.0015	0.4468	12	102273856	DRAM1
cg10524161	0.0012	0.0015	0.4483	12	132407477	ULK1
cg27594583	-0.001	0.0013	0.4495	7	150716029	ATG9B
cg07257718	0.001	0.0013	0.4497	12	132407522	ULK1
cg02756706	-0.0005	0.0007	0.4568	2	220094292	ATG9A
cg15550100	-0.0005	0.0007	0.4598	2	242606289	ATG4B
cg05165990	-0.0006	0.0008	0.4603	12	10365908	GABARAPL1
cg17306884	0.001	0.0013	0.4606	12	132379720	ULK1
cg20808681	0.0004	0.0006	0.4647	2	234160422	ATG16L1
cg08068875	-0.0018	0.0025	0.4687	2	234196709	ATG16L1
cg25214561	-0.0013	0.0019	0.4745	3	11494984	ATG7
cg01866897	-0.0011	0.0015	0.4773	2	220091475	ATG9A
cg02371607	-0.0011	0.0015	0.4787	5	115172312	ATG12
cg21806242	-0.0045	0.0065	0.485	11	72532891	ATG16L2
cg23558158	-0.0004	0.0006	0.4861	2	220094171	ATG9A
cg03364891	0.0013	0.0019	0.4868	11	46418140	AMBRA1
cg20385018	0.0006	0.0008	0.4869	5	115177338	ATG12
cg13440193	-0.0011	0.0016	0.4891	2	242611192	ATG4B
cg23194712	-0.0005	0.0007	0.4894	12	132401025	ULK1
cg07682179	0.001	0.0015	0.4962	12	132400550	ULK1
cg23449274	-0.001	0.0015	0.497	11	46564463	AMBRA1
cg11806199	-0.001	0.0015	0.505	2	242612926	ATG4B
cg00977707	0.0012	0.0018	0.5057	3	11517830	ATG7
cg00746810	0.0012	0.0019	0.5099	3	11564388	ATG7
cg00764619	-0.0011	0.0016	0.5132	2	242610529	ATG4B
cg00744550	-0.0006	0.0008	0.5174	2	242609941	ATG4B
cg00871390	-0.001	0.0015	0.5216	7	150716072	ATG9B
cg26178529	0.0005	0.0008	0.5223	6	106773695	ATG5
cg18206736	-0.0006	0.001	0.5258	6	106773705	ATG5
cg24079972	-0.0009	0.0014	0.5358	11	46486318	AMBRA1
cg14208664	0.0008	0.0013	0.536	12	132392636	ULK1
cg25479499	0.0008	0.0012	0.5406	2	234183424	ATG16L1
cg08413026	0.0113	0.0188	0.5467	12	132380000	ULK1
cg20718679	0.0007	0.0011	0.55	5	115177494	ATG12
cg19927020	0.0015	0.0024	0.5503	3	11519637	ATG7
cg20509351	0.0176	0.0297	0.5535	6	106676568	ATG5
cg02166431	0.0211	0.0359	0.5563	5	81269189	ATG10
cg04788249	0.0005	0.0008	0.5598	3	11314163	ATG7
cg13300549	0.0004	0.0007	0.5608	12	10365696	GABARAPL1
cg16660220	-0.0023	0.004	0.5633	11	46576948	AMBRA1
cg12438044	0.0019	0.0033	0.5708	5	81276552	ATG10
cg22794998	-0.0017	0.0031	0.5748	2	234184279	ATG16L1
cg20707601	-0.0007	0.0013	0.576	2	242598543	ATG4B
cg26467809	-0.0007	0.0013	0.5764	3	11433471	ATG7
cg03247389	0.0007	0.0012	0.5774	12	10366439	GABARAPL1
cg16419638	-0.0007	0.0013	0.5864	2	234203377	ATG16L1
cg09492693	0.0008	0.0014	0.587	6	106709978	ATG5
cg18413240	-0.0004	0.0007	0.5955	3	112280241	ATG3
cg22994808	-0.0004	0.0008	0.5974	20	33146521	MAP1LC3A
cg20090290	-0.0026	0.005	0.6021	11	46543695	AMBRA1
cg11450001	-0.0008	0.0015	0.6045	12	10365596	GABARAPL1
cg26784162	-0.0007	0.0013	0.6085	2	220089128	ATG9A
cg00458449	0.0009	0.0017	0.6097	2	242605751	ATG4B
cg15260428	-0.0029	0.0058	0.6156	12	132381902	ULK1
cg14973383	0.0005	0.001	0.6194	2	242577159	ATG4B
cg25060004	0.0006	0.0012	0.6231	2	242609764	ATG4B
cg23636419	-0.0004	0.0008	0.6247	16	87426676	MAP1LC3B
cg08013109	0.0006	0.0013	0.6334	12	132387345	ULK1
cg20760507	0.0003	0.0006	0.6348	2	242577535	ATG4B
cg11668199	0.0006	0.0013	0.639	5	115177498	ATG12
cg06772268	-0.0139	0.0301	0.643	5	81342312	ATG10
cg18557387	0.0009	0.002	0.6555	12	102316422	DRAM1
cg16721106	-0.0006	0.0013	0.6566	2	242610452	ATG4B
cg11532971	0.0134	0.0307	0.6627	6	106676381	ATG5
cg16950012	-0.0003	0.0006	0.6629	6	106773140	ATG5
cg27448900	0.0004	0.001	0.6634	2	220094335	ATG9A
cg13931559	0.0004	0.001	0.6638	20	33146515	MAP1LC3A
cg16329901	0.0004	0.0009	0.6791	2	220094343	ATG9A
cg06838096	-0.0002	0.0006	0.6813	12	132400449	ULK1
cg19296571	-0.0005	0.0013	0.6823	16	75600381	GABARAPL2
cg10850197	-0.0005	0.0012	0.6834	6	106773227	ATG5
cg07238630	0.0006	0.0014	0.6865	5	81320947	ATG10
cg08246632	0.0005	0.0014	0.6902	12	132396826	ULK1
cg13034943	-0.0003	0.0007	0.6944	12	132379564	ULK1
cg21101750	-0.0105	0.0268	0.6949	11	46613652	AMBRA1
cg27126429	0.0003	0.0008	0.6962	12	102271188	DRAM1
cg12140595	0.0003	0.0008	0.7155	2	220093941	ATG9A
cg02296807	0.0003	0.0008	0.7181	19	10657681	ATG4D
cg25337691	-0.0018	0.005	0.7232	7	150717629	ATG9B
cg22692507	0.0005	0.0015	0.7273	5	81446503	ATG10
cg12923179	-0.0005	0.0013	0.7302	12	132396540	ULK1
cg07541085	0.0003	0.001	0.7335	6	106773712	ATG5
cg03589820	-0.0011	0.0031	0.7344	3	11585825	ATG7
cg24886295	-0.0005	0.0015	0.7454	11	46526683	AMBRA1
cg26408925	-0.0003	0.0008	0.7478	5	115177420	ATG12
cg17942617	0.0007	0.0023	0.749	5	81327376	ATG10
cg17089091	-0.0004	0.0012	0.7511	11	46613132	AMBRA1
cg11820497	-0.0003	0.0008	0.7513	19	10654946	ATG4D
cg17878141	0.0008	0.0026	0.7665	5	81521184	ATG10
cg17138298	-0.0004	0.0014	0.7676	12	132391307	ULK1
cg09243591	0.0006	0.0021	0.7765	2	234195915	ATG16L1
cg09443553	-0.0003	0.0011	0.7864	6	106702170	ATG5
cg26097674	0.0003	0.0013	0.7879	2	242610325	ATG4B
cg24752875	-0.0003	0.0012	0.7949	2	242612949	ATG4B
cg12507129	0.0003	0.0011	0.7962	3	112280384	ATG3
cg08735279	0.0004	0.0016	0.8063	12	132390074	ULK1
cg26127203	0.0002	0.0007	0.8069	3	11314129	ATG7
cg01969433	0.0003	0.0012	0.8073	11	46564392	AMBRA1
cg04311821	-0.0004	0.0016	0.8078	2	242612900	ATG4B
cg02546521	0.0002	0.0007	0.8079	12	132379326	ULK1
cg04892447	-0.0003	0.0014	0.8083	16	87429184	MAP1LC3B
cg08462942	0.0001	0.0005	0.8161	2	242608075	ATG4B
cg15546353	0.0004	0.0016	0.8162	2	234160822	ATG16L1
cg01081718	0.0005	0.002	0.8177	3	112278508	ATG3
cg15024055	0.0002	0.001	0.8257	5	81267935	ATG10
cg14660784	-0.0003	0.0013	0.8315	6	106773188	ATG5
cg17621966	0.0003	0.0015	0.8329	20	33147743	MAP1LC3A
cg27121342	-0.0059	0.0284	0.8367	16	87437787	MAP1LC3B
cg07641027	0.0003	0.0015	0.8387	12	132404349	ULK1
cg22699500	0.0003	0.0014	0.8394	12	10366566	GABARAPL1
cg05643613	0.0004	0.0019	0.843	3	11592649	ATG7
cg14888579	-0.0002	0.0013	0.8475	11	46426289	AMBRA1
cg18785274	0.0002	0.0009	0.8481	3	11314335	ATG7
cg25136644	-0.0003	0.0018	0.8527	7	150709463	ATG9B
cg09519327	-0.0002	0.0014	0.8635	7	150710730	ATG9B
cg14286373	-0.0003	0.0018	0.8655	12	102288375	DRAM1
cg01279933	0.0005	0.0028	0.8712	19	10663970	ATG4D
cg15868208	-0.0002	0.0014	0.8748	11	72536190	ATG16L2
cg09514933	-0.0002	0.001	0.8765	2	242605566	ATG4B
cg13575885	-0.0002	0.0016	0.8829	12	132406623	ULK1
cg00537910	0.0002	0.0011	0.8852	2	220084611	ATG9A
cg17087759	-0.0001	0.0007	0.8859	2	220094168	ATG9A
cg06860600	-0.0004	0.003	0.8892	2	242612684	ATG4B
cg15183092	-0.0005	0.0037	0.8919	7	150710447	ATG9B
cg04946520	0.0003	0.0024	0.8943	12	102313156	DRAM1
cg27588515	-0.0025	0.0187	0.895	5	115167455	ATG12
cg07031243	0.0001	0.0008	0.9026	17	40976230	BECN1
cg12948796	0.0001	0.0007	0.9094	2	234160305	ATG16L1
cg02685286	-0.0003	0.0028	0.9126	17	40972475	BECN1
cg19983221	-0.0003	0.0025	0.9143	11	46439420	AMBRA1
cg14790600	-0.0003	0.0032	0.9167	6	106634304	ATG5
cg03404709	0.0002	0.0018	0.9169	2	242606531	ATG4B
cg11863058	-0.0002	0.0016	0.9189	11	72532613	ATG16L2
cg01697972	-0.0001	0.0007	0.9195	2	220093858	ATG9A
cg02093918	0.0003	0.0028	0.9222	3	11501365	ATG7
cg24211478	0.0001	0.001	0.9232	6	106773719	ATG5
cg03136781	-0.0002	0.0022	0.9277	2	234197367	ATG16L1
cg07920739	0	0.0005	0.9318	12	102271195	DRAM1
cg26915351	0.0001	0.0009	0.9342	2	220089491	ATG9A
cg11333436	-0.0013	0.0172	0.9382	3	11533781	ATG7
cg05073130	0.0003	0.0052	0.9493	7	150715634	ATG9B
cg12198254	-0.0014	0.0235	0.9524	3	11521788	ATG7
cg18278899	0	0.0008	0.9567	2	242606122	ATG4B
cg05648345	0	0.0008	0.9575	19	10662621	ATG4D
cg17519280	0.0003	0.0065	0.9629	5	115175001	ATG12
cg13771313	-0.0003	0.008	0.9679	11	72533295	ATG16L2
cg16739396	-0.0001	0.0019	0.9757	1	63249836	ATG4C
cg23947919	0	0.0012	0.978	12	132406608	ULK1
cg00448659	0	0.0016	0.9818	7	150709877	ATG9B
cg21071793	0	0.0024	0.9865	3	11421381	ATG7
cg13829924	0	0.0012	0.9898	6	106773726	ATG5
cg11738719	0	0.0009	0.9918	17	40975979	BECN1
cg08509737	0	0.0011	0.9927	3	11340277	ATG7
cg02131130	0	0.0019	0.9937	3	11597868	ATG7
cg25666879	0	0.0007	0.9965	12	10365977	GABARAPL1

## Sheet: LDL_MA_ATGCpGs
MarkerName	Effect	SE	P.value	chr	position	gene
cg02966076	0.0013	0.0004	0.000294	16	75600378	GABARAPL2
cg13235087	0.0828	0.0275	0.002616	12	132383620	ULK1
cg25479499	0.0014	0.0005	0.008356	2	234183424	ATG16L1
cg08509737	-0.0013	0.0005	0.009339	3	11340277	ATG7
cg18785274	0.0011	0.0004	0.01056	3	11314335	ATG7
cg02710553	-0.0015	0.0006	0.01303	12	132394315	ULK1
cg20509351	0.0615	0.0249	0.01356	6	106676568	ATG5
cg18413240	0.0008	0.0003	0.0147	3	112280241	ATG3
cg11333436	-0.0341	0.0142	0.01643	3	11533781	ATG7
cg15183092	-0.0037	0.0016	0.02046	7	150710447	ATG9B
cg02185531	-0.0006	0.0003	0.02601	2	234160597	ATG16L1
cg10833829	-0.0344	0.0155	0.02689	12	10368944	GABARAPL1
cg24283662	-0.0012	0.0006	0.02921	3	11519911	ATG7
cg20760507	0.0006	0.0003	0.03191	2	242577535	ATG4B
cg24516399	-0.1042	0.0491	0.03379	2	234197097	ATG16L1
cg09443553	-0.001	0.0005	0.03429	6	106702170	ATG5
cg00744550	0.0008	0.0004	0.03603	2	242609941	ATG4B
cg12035893	0.0006	0.0003	0.03986	19	10654718	ATG4D
cg24079972	-0.0013	0.0006	0.04144	11	46486318	AMBRA1
cg14201699	-0.0031	0.0016	0.04491	11	46533685	AMBRA1
cg15550100	0.0006	0.0003	0.04876	2	242606289	ATG4B
cg13763952	0.0011	0.0006	0.05863	11	72540472	ATG16L2
cg23947919	-0.001	0.0006	0.06354	12	132406608	ULK1
cg20718679	0.0009	0.0005	0.06662	5	115177494	ATG12
cg27245817	-0.0012	0.0007	0.06818	11	46534980	AMBRA1
cg10810649	0.001	0.0005	0.0692	11	72529818	ATG16L2
cg01968525	-0.0028	0.0015	0.06974	11	46575582	AMBRA1
cg17089091	-0.0009	0.0005	0.07739	11	46613132	AMBRA1
cg04788249	0.0006	0.0004	0.08037	3	11314163	ATG7
cg21806242	0.0049	0.0028	0.08267	11	72532891	ATG16L2
cg00458449	-0.0013	0.0007	0.08463	2	242605751	ATG4B
cg27597145	0.001	0.0006	0.08853	12	132401606	ULK1
cg06860600	0.0022	0.0013	0.09603	2	242612684	ATG4B
cg15139163	-0.0016	0.001	0.1006	3	11408424	ATG7
cg03247389	-0.0009	0.0005	0.1025	12	10366439	GABARAPL1
cg16721106	-0.001	0.0006	0.1041	2	242610452	ATG4B
cg17519280	0.0046	0.0028	0.1051	5	115175001	ATG12
cg27137887	-0.0023	0.0014	0.1072	11	46513635	AMBRA1
cg18278899	-0.0005	0.0003	0.1086	2	242606122	ATG4B
cg05165990	0.0005	0.0003	0.1172	12	10365908	GABARAPL1
cg02685286	0.0019	0.0012	0.1183	17	40972475	BECN1
cg24886295	0.0011	0.0007	0.1219	11	46526683	AMBRA1
cg27056145	-0.0008	0.0005	0.1256	3	11339036	ATG7
cg10524161	-0.001	0.0007	0.127	12	132407477	ULK1
cg14928278	-0.0009	0.0006	0.1305	2	242611829	ATG4B
cg23050873	0.001	0.0006	0.1328	2	234184376	ATG16L1
cg25025646	-0.0015	0.001	0.1331	7	150711449	ATG9B
cg14888579	-0.0008	0.0006	0.1365	11	46426289	AMBRA1
cg03852091	0.0007	0.0005	0.1448	2	242577219	ATG4B
cg24136586	-0.0007	0.0005	0.1467	5	81268366	ATG10
cg07297954	0.0006	0.0004	0.1482	11	72526097	ATG16L2
cg26784162	0.0008	0.0006	0.1484	2	220089128	ATG9A
cg18531720	-0.0616	0.0441	0.1621	3	11526841	ATG7
cg07641027	-0.0009	0.0007	0.1699	12	132404349	ULK1
cg07920739	-0.0003	0.0002	0.1756	12	102271195	DRAM1
cg27126429	0.0005	0.0003	0.1772	12	102271188	DRAM1
cg00294149	-0.0014	0.001	0.1789	16	75604552	GABARAPL2
cg06772268	-0.0463	0.0346	0.1806	5	81342312	ATG10
cg15546353	-0.0009	0.0007	0.1825	2	234160822	ATG16L1
cg01279933	0.0017	0.0013	0.1879	19	10663970	ATG4D
cg00448659	-0.0009	0.0007	0.1926	7	150709877	ATG9B
cg16739396	0.0011	0.0009	0.193	1	63249836	ATG4C
cg14660784	0.0008	0.0006	0.1932	6	106773188	ATG5
cg04892447	-0.0008	0.0006	0.1952	16	87429184	MAP1LC3B
cg07261196	0.0017	0.0013	0.1962	16	75601025	GABARAPL2
cg17306884	-0.0008	0.0006	0.1978	12	132379720	ULK1
cg23636419	0.0005	0.0004	0.2018	16	87426676	MAP1LC3B
cg04006327	0.0043	0.0033	0.2035	11	72533487	ATG16L2
cg12507129	0.0006	0.0005	0.2036	3	112280384	ATG3
cg26097674	-0.0007	0.0006	0.2137	2	242610325	ATG4B
cg01094114	0.0019	0.0016	0.2207	6	106652991	ATG5
cg03452625	0.001	0.0009	0.2252	3	11537620	ATG7
cg11738719	0.0005	0.0004	0.2253	17	40975979	BECN1
cg01744987	0.0005	0.0004	0.2269	12	102271623	DRAM1
cg10481982	0.0014	0.0012	0.242	12	132379278	ULK1
cg22794998	-0.0016	0.0014	0.2424	2	234184279	ATG16L1
cg02093918	-0.0015	0.0013	0.2446	3	11501365	ATG7
cg24752875	-0.0006	0.0005	0.2488	2	242612949	ATG4B
cg26127203	0.0004	0.0003	0.2509	3	11314129	ATG7
cg02228403	0.0009	0.0008	0.2521	3	11522965	ATG7
cg12438044	-0.0017	0.0015	0.2534	5	81276552	ATG10
cg13771313	0.004	0.0035	0.2536	11	72533295	ATG16L2
cg05791356	-0.0006	0.0005	0.2567	3	11578196	ATG7
cg25034908	0.0005	0.0004	0.2568	11	72525763	ATG16L2
cg08735279	-0.0008	0.0007	0.257	12	132390074	ULK1
cg12956598	0.0013	0.0011	0.2597	19	10662582	ATG4D
cg19768727	-0.0006	0.0006	0.261	2	242609496	ATG4B
cg12918464	0.0274	0.0245	0.2643	3	11540082	ATG7
cg02546521	-0.0003	0.0003	0.2654	12	132379326	ULK1
cg11532971	-0.0327	0.0297	0.2702	6	106676381	ATG5
cg26178529	0.0004	0.0004	0.272	6	106773695	ATG5
cg14208664	-0.0006	0.0006	0.2744	12	132392636	ULK1
cg11159141	-0.0456	0.0418	0.2753	3	11529333	ATG7
cg11541547	0.0008	0.0007	0.2758	5	81521788	ATG10
cg15871215	-0.0038	0.0035	0.2758	5	81402204	ATG10
cg11675271	-0.0233	0.0216	0.28	11	46613712	AMBRA1
cg00764619	-0.0008	0.0007	0.2859	2	242610529	ATG4B
cg10669449	-0.0167	0.0158	0.2913	6	106676237	ATG5
cg20707601	-0.0006	0.0006	0.3037	2	242598543	ATG4B
cg09519327	-0.0006	0.0006	0.3072	7	150710730	ATG9B
cg18684595	0.0006	0.0006	0.3127	12	10374982	GABARAPL1
cg21442998	-0.0017	0.0017	0.315	3	11597936	ATG7
cg26389380	0.0012	0.0012	0.3151	3	11330567	ATG7
cg19097648	0.0005	0.0005	0.3154	5	115177461	ATG12
cg21649013	0.0011	0.0011	0.3179	12	132381683	ULK1
cg00979931	0.0025	0.0025	0.3214	11	72533664	ATG16L2
cg01697972	0.0003	0.0003	0.3219	2	220093858	ATG9A
cg20385018	0.0003	0.0004	0.3267	5	115177338	ATG12
cg27588515	0.0225	0.0229	0.3272	5	115167455	ATG12
cg22994808	0.0004	0.0004	0.3322	20	33146521	MAP1LC3A
cg02131130	-0.0008	0.0009	0.3373	3	11597868	ATG7
cg12350342	-0.0012	0.0012	0.34	11	46558181	AMBRA1
cg23558158	0.0002	0.0002	0.341	2	220094171	ATG9A
cg09233191	0.0005	0.0005	0.3414	12	132404856	ULK1
cg13575885	0.0007	0.0007	0.3493	12	132406623	ULK1
cg10850197	0.0005	0.0006	0.3521	6	106773227	ATG5
cg16028117	0.004	0.0043	0.3531	3	11348436	ATG7
cg16786661	-0.0005	0.0005	0.354	2	234160315	ATG16L1
cg17809780	-0.0202	0.0218	0.3542	3	11573214	ATG7
cg02446225	-0.001	0.0011	0.3546	19	10662782	ATG4D
cg04311821	0.0006	0.0007	0.3553	2	242612900	ATG4B
cg13440193	0.0007	0.0007	0.3566	2	242611192	ATG4B
cg07541085	0.0004	0.0004	0.3654	6	106773712	ATG5
cg19244380	-0.0006	0.0006	0.3658	11	46612744	AMBRA1
cg26467809	-0.0005	0.0006	0.3658	3	11433471	ATG7
cg14339991	0.0008	0.0008	0.3673	3	11428504	ATG7
cg07257718	-0.0005	0.0006	0.3676	12	132407522	ULK1
cg19296571	0.0005	0.0006	0.3702	16	75600381	GABARAPL2
cg08068875	-0.001	0.0011	0.3702	2	234196709	ATG16L1
cg01068407	-0.0012	0.0014	0.3705	7	150714809	ATG9B
cg23080013	-0.0002	0.0002	0.3727	12	132400416	ULK1
cg11450001	0.0006	0.0007	0.373	12	10365596	GABARAPL1
cg14286373	0.0007	0.0008	0.3735	12	102288375	DRAM1
cg02166431	0.0282	0.0318	0.3742	5	81269189	ATG10
cg08969328	-0.0258	0.0293	0.379	2	242602335	ATG4B
cg23369760	0.0006	0.0006	0.3866	2	242612119	ATG4B
cg17032858	-0.0004	0.0005	0.3889	2	234164131	ATG16L1
cg19646165	0.001	0.0012	0.3899	17	7144367	GABARAP
cg24705426	-0.0007	0.0008	0.3945	3	11550659	ATG7
cg22890355	-0.0009	0.0011	0.3953	2	242608276	ATG4B
cg05648345	-0.0003	0.0004	0.3957	19	10662621	ATG4D
cg01081096	0.0013	0.0016	0.3995	7	150721518	ATG9B
cg00668519	0.0018	0.0021	0.3996	3	11597941	ATG7
cg15024055	0.0004	0.0005	0.4003	5	81267935	ATG10
cg03461495	0.0004	0.0004	0.4005	2	220094219	ATG9A
cg14790600	0.0012	0.0014	0.4006	6	106634304	ATG5
cg05672923	0.0006	0.0007	0.402	3	11530057	ATG7
cg23449274	0.0006	0.0007	0.4031	11	46564463	AMBRA1
cg07696310	0.0004	0.0004	0.4073	16	87426160	MAP1LC3B
cg00871390	0.0005	0.0007	0.415	7	150716072	ATG9B
cg21101750	-0.0229	0.0284	0.4186	11	46613652	AMBRA1
cg09612786	-0.0007	0.0009	0.4208	7	150715214	ATG9B
cg07031243	0.0003	0.0003	0.4234	17	40976230	BECN1
cg07618928	-0.0005	0.0006	0.4287	2	234183455	ATG16L1
cg19445205	-0.0003	0.0004	0.4346	2	242585285	ATG4B
cg12672050	-0.0004	0.0005	0.438	2	242585243	ATG4B
cg03404709	-0.0006	0.0008	0.4392	2	242606531	ATG4B
cg15153141	-0.0013	0.0016	0.4402	5	81470056	ATG10
cg25060004	-0.0004	0.0006	0.4413	2	242609764	ATG4B
cg16542392	0.0002	0.0003	0.4416	5	115177472	ATG12
cg19722371	-0.0004	0.0005	0.4421	12	102271755	DRAM1
cg06145175	0.0003	0.0004	0.4454	16	87426743	MAP1LC3B
cg17025841	-0.0006	0.0008	0.4465	3	11575501	ATG7
cg10564013	0.0006	0.0008	0.4469	2	242611443	ATG4B
cg12140595	0.0003	0.0003	0.447	2	220093941	ATG9A
cg25666879	0.0002	0.0003	0.4474	12	10365977	GABARAPL1
cg19983221	0.0008	0.0011	0.4481	11	46439420	AMBRA1
cg03136781	-0.0007	0.001	0.4482	2	234197367	ATG16L1
cg11576436	-0.0003	0.0004	0.4497	3	11314015	ATG7
cg01969433	-0.0004	0.0005	0.4498	11	46564392	AMBRA1
cg27448900	-0.0003	0.0004	0.4599	2	220094335	ATG9A
cg05618386	-0.0003	0.0004	0.4611	17	40976267	BECN1
cg25428929	-0.0002	0.0002	0.4635	2	242606353	ATG4B
cg13603203	0.0004	0.0005	0.4636	2	220088797	ATG9A
cg26915351	0.0003	0.0004	0.4641	2	220089491	ATG9A
cg09211521	0.0003	0.0004	0.4693	16	87426171	MAP1LC3B
cg01866897	-0.0005	0.0007	0.4741	2	220091475	ATG9A
cg25737491	-0.0002	0.0002	0.4761	17	7145532	GABARAP
cg08995668	-0.01	0.0142	0.479	3	11528453	ATG7
cg16329901	0.0003	0.0004	0.4825	2	220094343	ATG9A
cg10819350	0.0012	0.0017	0.4841	19	10655686	ATG4D
cg02371607	-0.0004	0.0007	0.5004	5	115172312	ATG12
cg02754643	0.0005	0.0007	0.5012	12	102273856	DRAM1
cg15868208	0.0004	0.0006	0.5207	11	72536190	ATG16L2
cg02756706	-0.0002	0.0003	0.528	2	220094292	ATG9A
cg07630649	0.0002	0.0002	0.5308	16	75600717	GABARAPL2
cg23002708	0.0007	0.0011	0.5321	19	10662587	ATG4D
cg20571513	0.0004	0.0006	0.5333	2	242598767	ATG4B
cg07905054	-0.001	0.0017	0.5334	12	102272136	DRAM1
cg14764792	0.0005	0.0008	0.5376	6	106770753	ATG5
cg13829924	-0.0003	0.0005	0.5427	6	106773726	ATG5
cg12198254	-0.0124	0.0207	0.55	3	11521788	ATG7
cg11863058	-0.0004	0.0007	0.5528	11	72532613	ATG16L2
cg20090290	-0.0013	0.0022	0.5539	11	46543695	AMBRA1
cg12120750	-0.001	0.0017	0.5551	3	11592700	ATG7
cg18557387	0.0005	0.0009	0.5584	12	102316422	DRAM1
cg03611912	-0.0004	0.0006	0.5618	19	10661705	ATG4D
cg15260428	-0.0015	0.0026	0.5629	12	132381902	ULK1
cg25136644	0.0004	0.0008	0.5649	7	150709463	ATG9B
cg00771084	0.0006	0.0011	0.5771	2	242598843	ATG4B
cg16417563	0.0002	0.0004	0.5794	12	10365564	GABARAPL1
cg12923179	0.0003	0.0006	0.5807	12	132396540	ULK1
cg13034943	0.0002	0.0003	0.5835	12	132379564	ULK1
cg10687644	-0.0008	0.0015	0.5952	11	72527565	ATG16L2
cg23519421	-0.0143	0.0273	0.6003	12	10364612	GABARAPL1
cg21071793	0.0005	0.0011	0.6167	3	11421381	ATG7
cg00537910	-0.0002	0.0005	0.6184	2	220084611	ATG9A
cg06838096	0.0001	0.0003	0.6328	12	132400449	ULK1
cg19927020	0.0005	0.0011	0.6344	3	11519637	ATG7
cg15447669	0.0002	0.0004	0.636	2	234160727	ATG16L1
cg26860066	-0.0002	0.0005	0.6419	11	46551005	AMBRA1
cg07486199	-0.0002	0.0004	0.6572	20	33147528	MAP1LC3A
cg18146954	-0.0004	0.0008	0.6579	3	11391759	ATG7
cg13906548	0.0002	0.0005	0.6593	16	75600564	GABARAPL2
cg22699500	0.0003	0.0006	0.6594	12	10366566	GABARAPL1
cg25214561	-0.0004	0.0008	0.6647	3	11494984	ATG7
cg12901291	-0.0005	0.0011	0.6649	3	11316173	ATG7
cg13430678	-0.0003	0.0007	0.665	3	11596003	ATG7
cg11574665	-0.0003	0.0006	0.6666	2	242580471	ATG4B
cg13421038	-0.0005	0.0011	0.667	12	132380696	ULK1
cg26408925	0.0002	0.0004	0.6683	5	115177420	ATG12
cg07682179	0.0003	0.0007	0.6787	12	132400550	ULK1
cg09243591	0.0004	0.0009	0.6795	2	234195915	ATG16L1
cg14335782	0.0001	0.0003	0.6829	20	33146543	MAP1LC3A
cg15112783	-0.0003	0.0008	0.6831	20	33147614	MAP1LC3A
cg04389950	-0.0006	0.0015	0.6844	6	106720478	ATG5
cg00746810	0.0003	0.0008	0.6875	3	11564388	ATG7
cg17942617	-0.0004	0.001	0.6883	5	81327376	ATG10
cg17087759	0.0001	0.0003	0.6886	2	220094168	ATG9A
cg25337691	-0.0009	0.0022	0.69	7	150717629	ATG9B
cg17621966	-0.0003	0.0007	0.691	20	33147743	MAP1LC3A
cg17878141	-0.0005	0.0011	0.6916	5	81521184	ATG10
cg10566763	-0.0002	0.0005	0.7048	6	106773518	ATG5
cg03589820	0.0005	0.0014	0.7068	3	11585825	ATG7
cg06325515	-0.0002	0.0006	0.7109	16	75610567	GABARAPL2
cg01275632	-0.0002	0.0006	0.7113	2	242605362	ATG4B
cg17187755	0.0002	0.0007	0.7128	2	242610931	ATG4B
cg09514933	-0.0002	0.0004	0.7145	2	242605566	ATG4B
cg15163603	-0.0003	0.0007	0.7232	12	132403897	ULK1
cg13050766	-0.0004	0.0011	0.7243	1	63249793	ATG4C
cg15028047	-0.0003	0.0008	0.7286	2	242607778	ATG4B
cg25363080	-0.0006	0.0018	0.7337	5	81452987	ATG10
cg24211478	-0.0001	0.0004	0.7351	6	106773719	ATG5
cg23194712	-0.0001	0.0003	0.7357	12	132401025	ULK1
cg10182541	0.0001	0.0005	0.7454	17	7145706	GABARAP
cg27594583	0.0002	0.0006	0.7534	7	150716029	ATG9B
cg27279586	-0.0003	0.001	0.7577	16	75611292	GABARAPL2
cg27121342	0.0072	0.0233	0.7578	16	87437787	MAP1LC3B
cg23144143	0.0004	0.0013	0.7595	3	112276088	ATG3
cg07369113	0.0001	0.0005	0.7632	12	10366005	GABARAPL1
cg04053485	0.0002	0.0008	0.7684	2	242611942	ATG4B
cg16821385	-0.0002	0.0008	0.77	11	46467232	AMBRA1
cg08462942	-0.0001	0.0002	0.7849	2	242608075	ATG4B
cg11944287	0.0002	0.0008	0.7853	11	72532555	ATG16L2
cg18051825	0.0001	0.0004	0.7863	12	132401043	ULK1
cg24374161	0.0002	0.0007	0.7972	11	46582058	AMBRA1
cg08731435	0.0005	0.0021	0.803	12	132381984	ULK1
cg16371518	-0.0002	0.0007	0.8043	11	46564493	AMBRA1
cg22692507	-0.0002	0.0007	0.8079	5	81446503	ATG10
cg20648385	0.0001	0.0004	0.8181	11	72525603	ATG16L2
cg20709370	-0.0002	0.0008	0.8199	11	46448921	AMBRA1
cg01081718	0.0002	0.0009	0.8222	3	112278508	ATG3
cg02257029	0.0059	0.0262	0.8224	11	46450256	AMBRA1
cg18573443	-0.0001	0.0006	0.8256	11	72534638	ATG16L2
cg23283474	-0.0054	0.0252	0.831	11	46450417	AMBRA1
cg08393024	-0.0026	0.0125	0.8333	5	115177154	ATG12
cg23079727	-0.0001	0.0005	0.8344	3	11598978	ATG7
cg04946520	-0.0002	0.0011	0.835	12	102313156	DRAM1
cg19784401	-0.0002	0.0011	0.8378	11	46457992	AMBRA1
cg20005057	0.0005	0.0025	0.8436	12	10364834	GABARAPL1
cg13014531	0.0001	0.0006	0.8476	12	10366500	GABARAPL1
cg06006530	0.0001	0.0004	0.8556	2	242608094	ATG4B
cg07746532	0.0001	0.0008	0.8563	12	132380903	ULK1
cg15260250	0.0001	0.0004	0.8836	5	115177504	ATG12
cg08413026	0.0027	0.0187	0.8847	12	132380000	ULK1
cg27624319	-0.0001	0.001	0.8856	20	33147017	MAP1LC3A
cg13931559	0.0001	0.0004	0.8938	20	33146515	MAP1LC3A
cg11820497	0	0.0004	0.8941	19	10654946	ATG4D
cg04554802	0.0001	0.0011	0.8969	12	132380744	ULK1
cg15304308	0.0001	0.0011	0.8975	11	46612932	AMBRA1
cg03364891	-0.0001	0.0008	0.899	11	46418140	AMBRA1
cg11668199	-0.0001	0.0006	0.9028	5	115177498	ATG12
cg17138298	0.0001	0.0006	0.9049	12	132391307	ULK1
cg06592829	0.0001	0.0009	0.9081	3	11519599	ATG7
cg16419638	-0.0001	0.0006	0.9103	2	234203377	ATG16L1
cg04994447	0.0001	0.001	0.9166	7	150718483	ATG9B
cg24042573	0.0001	0.0006	0.918	3	11516904	ATG7
cg09492693	-0.0001	0.0006	0.9359	6	106709978	ATG5
cg19852264	0	0.0006	0.9394	19	10662619	ATG4D
cg00977707	-0.0001	0.0008	0.943	3	11517830	ATG7
cg16950012	0	0.0003	0.9438	6	106773140	ATG5
cg20808681	0	0.0003	0.9451	2	234160422	ATG16L1
cg02580604	0	0.0004	0.9457	1	63250136	ATG4C
cg05073130	0.0002	0.0023	0.946	7	150715634	ATG9B
cg05038209	0	0.0005	0.9496	16	87426147	MAP1LC3B
cg08246632	0	0.0006	0.9525	12	132396826	ULK1
cg13300549	0	0.0003	0.9564	12	10365696	GABARAPL1
cg02027878	-0.0001	0.0024	0.9605	7	150711138	ATG9B
cg14973383	0	0.0004	0.9625	2	242577159	ATG4B
cg07769588	0.0001	0.0018	0.9628	19	10655622	ATG4D
cg18206736	0	0.0004	0.9653	6	106773705	ATG5
cg07238630	0	0.0006	0.9685	5	81320947	ATG10
cg08013109	0	0.0006	0.9729	12	132387345	ULK1
cg02296807	0	0.0004	0.9735	19	10657681	ATG4D
cg07067280	0	0.0005	0.9744	2	220087063	ATG9A
cg05643613	0	0.0009	0.9756	3	11592649	ATG7
cg19259111	-0.0001	0.0019	0.9767	11	46478214	AMBRA1
cg24401363	0	0.0003	0.9771	12	132403857	ULK1
cg16660220	0	0.0018	0.9778	11	46576948	AMBRA1
cg26856583	0	0.0005	0.9781	16	87425887	MAP1LC3B
cg00917003	0	0.0011	0.9796	7	150716366	ATG9B
cg18583378	0	0.0008	0.9814	7	150715831	ATG9B
cg11806199	0	0.0007	0.9819	2	242612926	ATG4B
cg12948796	0	0.0003	0.9875	2	234160305	ATG16L1
cg11277834	0	0.0013	0.994	3	11323560	ATG7

## Sheet: TG_MA_ATGCpGs
MarkerName	Effect	SE	P.value	chr	position	gene
cg21649013	0.0037	0.0012	0.001882	12	132381683	ULK1
cg27588515	-0.0549	0.0189	0.003618	5	115167455	ATG12
cg22890355	-0.0032	0.0011	0.004862	2	242608276	ATG4B
cg08969328	-0.099	0.0354	0.005207	2	242602335	ATG4B
cg20648385	-0.001	0.0004	0.005994	11	72525603	ATG16L2
cg00668519	0.006	0.0023	0.00794	3	11597941	ATG7
cg09612786	0.0025	0.0009	0.00867	7	150715214	ATG9B
cg27448900	-0.0012	0.0005	0.01224	2	220094335	ATG9A
cg27137887	0.0038	0.0016	0.01375	11	46513635	AMBRA1
cg01081096	-0.0041	0.0017	0.0152	7	150721518	ATG9B
cg25479499	0.0013	0.0006	0.0217	2	234183424	ATG16L1
cg10182541	-0.0011	0.0005	0.02289	17	7145706	GABARAP
cg01866897	0.0016	0.0007	0.02463	2	220091475	ATG9A
cg25737491	-0.0006	0.0003	0.03083	17	7145532	GABARAP
cg10687644	0.0035	0.0016	0.03324	11	72527565	ATG16L2
cg12120750	0.0038	0.0018	0.03679	3	11592700	ATG7
cg07905054	0.0037	0.0018	0.03776	12	102272136	DRAM1
cg11277834	0.0027	0.0014	0.04315	3	11323560	ATG7
cg21442998	0.0037	0.0018	0.04643	3	11597936	ATG7
cg20090290	0.0048	0.0024	0.04713	11	46543695	AMBRA1
cg18573443	0.0013	0.0007	0.04882	11	72534638	ATG16L2
cg10819350	0.0036	0.0018	0.049	19	10655686	ATG4D
cg23283474	0.048	0.0245	0.05032	11	46450417	AMBRA1
cg02754643	0.0014	0.0007	0.05039	12	102273856	DRAM1
cg09243591	0.0019	0.001	0.05377	2	234195915	ATG16L1
cg08731435	0.0043	0.0023	0.05622	12	132381984	ULK1
cg25363080	0.0037	0.002	0.0578	5	81452987	ATG10
cg06592829	-0.0019	0.001	0.05944	3	11519599	ATG7
cg13034943	0.0007	0.0004	0.06185	12	132379564	ULK1
cg27056145	0.0011	0.0006	0.06218	3	11339036	ATG7
cg27121342	-0.0521	0.0281	0.06344	16	87437787	MAP1LC3B
cg16821385	0.0015	0.0008	0.06818	11	46467232	AMBRA1
cg00917003	0.0022	0.0012	0.06877	7	150716366	ATG9B
cg05618386	-0.0007	0.0004	0.07107	17	40976267	BECN1
cg10669449	0.0267	0.0149	0.07328	6	106676237	ATG5
cg19097648	-0.0009	0.0005	0.07733	5	115177461	ATG12
cg10481982	-0.0023	0.0013	0.07865	12	132379278	ULK1
cg25337691	0.0042	0.0024	0.07967	7	150717629	ATG9B
cg15260428	0.0048	0.0028	0.07967	12	132381902	ULK1
cg09211521	-0.0007	0.0004	0.08456	16	87426171	MAP1LC3B
cg07920739	-0.0004	0.0002	0.08718	12	102271195	DRAM1
cg16786661	-0.0009	0.0005	0.08925	2	234160315	ATG16L1
cg23449274	0.0012	0.0007	0.09082	11	46564463	AMBRA1
cg03247389	0.001	0.0006	0.09182	12	10366439	GABARAPL1
cg19722371	-0.0008	0.0005	0.09368	12	102271755	DRAM1
cg03611912	0.0011	0.0007	0.09984	19	10661705	ATG4D
cg19768727	0.001	0.0006	0.1022	2	242609496	ATG4B
cg14790600	-0.0025	0.0015	0.1043	6	106634304	ATG5
cg07630649	0.0004	0.0003	0.1064	16	75600717	GABARAPL2
cg00746810	-0.0014	0.0009	0.108	3	11564388	ATG7
cg16660220	-0.0031	0.0019	0.1085	11	46576948	AMBRA1
cg12198254	0.0379	0.0236	0.1087	3	11521788	ATG7
cg08509737	-0.0009	0.0005	0.1151	3	11340277	ATG7
cg03852091	-0.0007	0.0005	0.124	2	242577219	ATG4B
cg23079727	0.0009	0.0006	0.1283	3	11598978	ATG7
cg16028117	-0.0069	0.0046	0.136	3	11348436	ATG7
cg24283662	-0.0009	0.0006	0.1407	3	11519911	ATG7
cg26915351	0.0006	0.0004	0.1412	2	220089491	ATG9A
cg24211478	-0.0007	0.0005	0.1445	6	106773719	ATG5
cg19983221	0.0017	0.0012	0.1454	11	46439420	AMBRA1
cg07238630	0.001	0.0007	0.1468	5	81320947	ATG10
cg16542392	-0.0005	0.0003	0.1502	5	115177472	ATG12
cg17306884	-0.0009	0.0006	0.1504	12	132379720	ULK1
cg20571513	0.001	0.0007	0.1522	2	242598767	ATG4B
cg00771084	0.0016	0.0011	0.1554	2	242598843	ATG4B
cg17878141	0.0017	0.0012	0.1557	5	81521184	ATG10
cg25428929	-0.0003	0.0003	0.1673	2	242606353	ATG4B
cg01279933	-0.0019	0.0014	0.1705	19	10663970	ATG4D
cg24136586	-0.0007	0.0005	0.175	5	81268366	ATG10
cg11532971	0.0405	0.0299	0.1759	6	106676381	ATG5
cg26097674	0.0008	0.0006	0.1778	2	242610325	ATG4B
cg15112783	0.0011	0.0008	0.1786	20	33147614	MAP1LC3A
cg17187755	0.0009	0.0007	0.1807	2	242610931	ATG4B
cg19259111	0.0028	0.0021	0.1842	11	46478214	AMBRA1
cg02166431	-0.0468	0.0354	0.1856	5	81269189	ATG10
cg08735279	0.001	0.0007	0.1861	12	132390074	ULK1
cg20005057	-0.0036	0.0027	0.1867	12	10364834	GABARAPL1
cg07618928	-0.0008	0.0006	0.1868	2	234183455	ATG16L1
cg12948796	-0.0005	0.0004	0.1881	2	234160305	ATG16L1
cg24516399	-0.0643	0.0489	0.1885	2	234197097	ATG16L1
cg19445205	0.0005	0.0004	0.196	2	242585285	ATG4B
cg14201699	-0.0022	0.0017	0.1963	11	46533685	AMBRA1
cg10850197	0.0008	0.0006	0.1969	6	106773227	ATG5
cg08413026	0.0238	0.0185	0.1972	12	132380000	ULK1
cg08068875	0.0015	0.0012	0.1982	2	234196709	ATG16L1
cg09233191	-0.0007	0.0005	0.1983	12	132404856	ULK1
cg18785274	0.0006	0.0004	0.1992	3	11314335	ATG7
cg12350342	-0.0016	0.0013	0.203	11	46558181	AMBRA1
cg00744550	0.0005	0.0004	0.2068	2	242609941	ATG4B
cg04311821	-0.0009	0.0008	0.2082	2	242612900	ATG4B
cg19927020	-0.0015	0.0012	0.2097	3	11519637	ATG7
cg20808681	0.0004	0.0003	0.217	2	234160422	ATG16L1
cg17025841	-0.001	0.0008	0.2196	3	11575501	ATG7
cg00764619	0.0009	0.0008	0.2274	2	242610529	ATG4B
cg15871215	0.0045	0.0038	0.2348	5	81402204	ATG10
cg25060004	0.0007	0.0006	0.2362	2	242609764	ATG4B
cg17942617	-0.0012	0.0011	0.2475	5	81327376	ATG10
cg01068407	0.0017	0.0015	0.25	7	150714809	ATG9B
cg26860066	-0.0007	0.0006	0.2508	11	46551005	AMBRA1
cg07769588	0.0022	0.0019	0.2533	19	10655622	ATG4D
cg17032858	-0.0006	0.0005	0.2564	2	234164131	ATG16L1
cg15550100	0.0004	0.0003	0.2573	2	242606289	ATG4B
cg12672050	-0.0006	0.0005	0.2616	2	242585243	ATG4B
cg15139163	-0.0012	0.0011	0.2667	3	11408424	ATG7
cg20709370	0.0009	0.0008	0.2668	11	46448921	AMBRA1
cg23050873	-0.0008	0.0007	0.2755	2	234184376	ATG16L1
cg13763952	0.0007	0.0006	0.2798	11	72540472	ATG16L2
cg05165990	0.0004	0.0004	0.2832	12	10365908	GABARAPL1
cg04389950	0.0017	0.0016	0.2861	6	106720478	ATG5
cg02027878	-0.0027	0.0026	0.2889	7	150711138	ATG9B
cg12918464	-0.0237	0.0224	0.2897	3	11540082	ATG7
cg06006530	0.0004	0.0004	0.2898	2	242608094	ATG4B
cg14286373	-0.0009	0.0009	0.2903	12	102288375	DRAM1
cg26178529	-0.0004	0.0004	0.2922	6	106773695	ATG5
cg06860600	-0.0015	0.0014	0.2998	2	242612684	ATG4B
cg04994447	-0.0011	0.0011	0.3027	7	150718483	ATG9B
cg25025646	-0.0011	0.0011	0.3102	7	150711449	ATG9B
cg25214561	0.0009	0.0009	0.3267	3	11494984	ATG7
cg07486199	-0.0004	0.0004	0.331	20	33147528	MAP1LC3A
cg17621966	0.0007	0.0007	0.346	20	33147743	MAP1LC3A
cg26389380	0.0012	0.0012	0.3461	3	11330567	ATG7
cg18557387	0.0009	0.0009	0.3504	12	102316422	DRAM1
cg11806199	0.0006	0.0007	0.3523	2	242612926	ATG4B
cg26784162	0.0006	0.0006	0.3551	2	220089128	ATG9A
cg02257029	-0.0228	0.0247	0.3567	11	46450256	AMBRA1
cg13421038	0.0011	0.0012	0.3589	12	132380696	ULK1
cg03589820	0.0013	0.0015	0.363	3	11585825	ATG7
cg07746532	0.0008	0.0009	0.3677	12	132380903	ULK1
cg01968525	0.0015	0.0017	0.3809	11	46575582	AMBRA1
cg05791356	0.0005	0.0005	0.3824	3	11578196	ATG7
cg11668199	0.0005	0.0006	0.3895	5	115177498	ATG12
cg15260250	-0.0003	0.0004	0.3925	5	115177504	ATG12
cg19244380	-0.0006	0.0007	0.3968	11	46612744	AMBRA1
cg11863058	0.0006	0.0008	0.3968	11	72532613	ATG16L2
cg18684595	-0.0005	0.0006	0.4002	12	10374982	GABARAPL1
cg14764792	-0.0007	0.0008	0.4011	6	106770753	ATG5
cg02296807	0.0003	0.0004	0.4022	19	10657681	ATG4D
cg02185531	-0.0002	0.0003	0.4031	2	234160597	ATG16L1
cg20718679	0.0005	0.0005	0.4045	5	115177494	ATG12
cg23636419	0.0003	0.0004	0.4064	16	87426676	MAP1LC3B
cg13906548	0.0004	0.0005	0.4085	16	75600564	GABARAPL2
cg20760507	-0.0003	0.0003	0.4086	2	242577535	ATG4B
cg18583378	-0.0007	0.0009	0.4165	7	150715831	ATG9B
cg15163603	-0.0006	0.0008	0.4247	12	132403897	ULK1
cg04946520	0.0009	0.0011	0.4257	12	102313156	DRAM1
cg17138298	0.0005	0.0007	0.4302	12	132391307	ULK1
cg01094114	-0.0013	0.0017	0.4392	6	106652991	ATG5
cg00979931	0.0021	0.0027	0.4413	11	72533664	ATG16L2
cg02966076	0.0003	0.0004	0.4428	16	75600378	GABARAPL2
cg11574665	-0.0005	0.0006	0.4445	2	242580471	ATG4B
cg13235087	0.0256	0.0339	0.4494	12	132383620	ULK1
cg27279586	-0.0008	0.001	0.4579	16	75611292	GABARAPL2
cg21071793	0.0009	0.0012	0.4584	3	11421381	ATG7
cg08393024	0.0107	0.0145	0.4586	5	115177154	ATG12
cg24752875	0.0004	0.0006	0.4589	2	242612949	ATG4B
cg18051825	0.0004	0.0005	0.4602	12	132401043	ULK1
cg00871390	-0.0005	0.0007	0.4626	7	150716072	ATG9B
cg07682179	-0.0005	0.0007	0.4638	12	132400550	ULK1
cg11820497	-0.0003	0.0004	0.4714	19	10654946	ATG4D
cg22699500	0.0005	0.0007	0.4786	12	10366566	GABARAPL1
cg14339991	0.0006	0.0009	0.4835	3	11428504	ATG7
cg16950012	0.0002	0.0003	0.4857	6	106773140	ATG5
cg05672923	0.0005	0.0008	0.4913	3	11530057	ATG7
cg13931559	-0.0003	0.0005	0.4952	20	33146515	MAP1LC3A
cg26467809	0.0004	0.0006	0.4973	3	11433471	ATG7
cg10810649	0.0004	0.0006	0.4984	11	72529818	ATG16L2
cg08013109	0.0004	0.0006	0.5	12	132387345	ULK1
cg13603203	-0.0004	0.0006	0.5022	2	220088797	ATG9A
cg20385018	0.0003	0.0004	0.5025	5	115177338	ATG12
cg00294149	-0.0007	0.0011	0.5052	16	75604552	GABARAPL2
cg05038209	-0.0004	0.0006	0.5056	16	87426147	MAP1LC3B
cg04006327	0.0024	0.0036	0.5089	11	72533487	ATG16L2
cg26856583	-0.0003	0.0005	0.5118	16	87425887	MAP1LC3B
cg15183092	-0.0011	0.0018	0.5142	7	150710447	ATG9B
cg14973383	0.0003	0.0005	0.5245	2	242577159	ATG4B
cg23558158	0.0002	0.0003	0.5248	2	220094171	ATG9A
cg12923179	0.0004	0.0006	0.5251	12	132396540	ULK1
cg07369113	0.0003	0.0005	0.5496	12	10366005	GABARAPL1
cg18278899	-0.0002	0.0004	0.5529	2	242606122	ATG4B
cg13430678	0.0004	0.0007	0.5571	3	11596003	ATG7
cg11159141	-0.0205	0.0353	0.5607	3	11529333	ATG7
cg07297954	-0.0003	0.0005	0.5611	11	72526097	ATG16L2
cg07261196	-0.0008	0.0014	0.5618	16	75601025	GABARAPL2
cg27597145	0.0003	0.0006	0.562	12	132401606	ULK1
cg27245817	0.0004	0.0007	0.5655	11	46534980	AMBRA1
cg18413240	0.0002	0.0003	0.5689	3	112280241	ATG3
cg15304308	0.0007	0.0012	0.5714	11	46612932	AMBRA1
cg16721106	-0.0003	0.0006	0.582	2	242610452	ATG4B
cg08462942	-0.0001	0.0002	0.5838	2	242608075	ATG4B
cg11944287	0.0005	0.0008	0.5889	11	72532555	ATG16L2
cg12140595	-0.0002	0.0004	0.5908	2	220093941	ATG9A
cg05643613	-0.0005	0.0009	0.5948	3	11592649	ATG7
cg07067280	0.0003	0.0006	0.5969	2	220087063	ATG9A
cg13300549	-0.0002	0.0003	0.5991	12	10365696	GABARAPL1
cg14660784	0.0003	0.0006	0.6012	6	106773188	ATG5
cg16329901	-0.0002	0.0004	0.6034	2	220094343	ATG9A
cg15868208	0.0003	0.0007	0.604	11	72536190	ATG16L2
cg06772268	-0.0153	0.0297	0.6062	5	81342312	ATG10
cg15024055	-0.0002	0.0005	0.6099	5	81267935	ATG10
cg10566763	-0.0003	0.0005	0.6102	6	106773518	ATG5
cg16371518	0.0004	0.0008	0.6138	11	46564493	AMBRA1
cg03404709	-0.0004	0.0009	0.6182	2	242606531	ATG4B
cg11675271	-0.0116	0.0233	0.6183	11	46613712	AMBRA1
cg22794998	0.0007	0.0015	0.6281	2	234184279	ATG16L1
cg20509351	0.0139	0.0289	0.6296	6	106676568	ATG5
cg11576436	-0.0002	0.0004	0.6309	3	11314015	ATG7
cg02228403	0.0004	0.0008	0.6315	3	11522965	ATG7
cg04053485	0.0004	0.0008	0.6335	2	242611942	ATG4B
cg15447669	-0.0002	0.0005	0.6423	2	234160727	ATG16L1
cg18531720	-0.02	0.043	0.6427	3	11526841	ATG7
cg23947919	0.0003	0.0006	0.6484	12	132406608	ULK1
cg18146954	0.0004	0.0009	0.6486	3	11391759	ATG7
cg10564013	-0.0004	0.0009	0.6497	2	242611443	ATG4B
cg08995668	0.0076	0.0168	0.6497	3	11528453	ATG7
cg02131130	0.0004	0.0009	0.6507	3	11597868	ATG7
cg17089091	-0.0002	0.0005	0.6552	11	46613132	AMBRA1
cg03364891	-0.0004	0.0009	0.6621	11	46418140	AMBRA1
cg23002708	0.0005	0.0012	0.6648	19	10662587	ATG4D
cg02546521	-0.0001	0.0003	0.666	12	132379326	ULK1
cg16417563	-0.0002	0.0004	0.6669	12	10365564	GABARAPL1
cg00448659	0.0003	0.0007	0.6696	7	150709877	ATG9B
cg27594583	0.0003	0.0006	0.6722	7	150716029	ATG9B
cg15153141	0.0007	0.0018	0.6767	5	81470056	ATG10
cg02371607	-0.0003	0.0007	0.6789	5	115172312	ATG12
cg06838096	-0.0001	0.0003	0.6801	12	132400449	ULK1
cg00458449	-0.0003	0.0008	0.6802	2	242605751	ATG4B
cg15028047	-0.0004	0.0009	0.6825	2	242607778	ATG4B
cg02756706	-0.0001	0.0003	0.6891	2	220094292	ATG9A
cg27126429	0.0001	0.0004	0.6906	12	102271188	DRAM1
cg25034908	0.0002	0.0005	0.6999	11	72525763	ATG16L2
cg02710553	-0.0003	0.0007	0.7017	12	132394315	ULK1
cg17809780	0.0096	0.0255	0.7063	3	11573214	ATG7
cg24042573	0.0002	0.0006	0.7072	3	11516904	ATG7
cg27624319	-0.0004	0.001	0.7177	20	33147017	MAP1LC3A
cg14928278	-0.0002	0.0006	0.7264	2	242611829	ATG4B
cg24886295	0.0003	0.0007	0.7275	11	46526683	AMBRA1
cg09492693	0.0002	0.0007	0.7296	6	106709978	ATG5
cg18206736	0.0002	0.0005	0.7296	6	106773705	ATG5
cg01081718	-0.0003	0.001	0.7328	3	112278508	ATG3
cg05648345	0.0001	0.0004	0.7336	19	10662621	ATG4D
cg10524161	0.0002	0.0007	0.7343	12	132407477	ULK1
cg19852264	-0.0002	0.0006	0.7397	19	10662619	ATG4D
cg02685286	0.0004	0.0013	0.7411	17	40972475	BECN1
cg08246632	-0.0002	0.0006	0.7422	12	132396826	ULK1
cg23194712	-0.0001	0.0003	0.7434	12	132401025	ULK1
cg23080013	0.0001	0.0002	0.7504	12	132400416	ULK1
cg22692507	-0.0002	0.0007	0.7506	5	81446503	ATG10
cg14208664	0.0002	0.0006	0.7519	12	132392636	ULK1
cg14888579	-0.0002	0.0006	0.7527	11	46426289	AMBRA1
cg12035893	-0.0001	0.0003	0.7587	19	10654718	ATG4D
cg01697972	-0.0001	0.0003	0.7597	2	220093858	ATG9A
cg21806242	-0.0009	0.0031	0.7607	11	72532891	ATG16L2
cg07541085	-0.0001	0.0005	0.7621	6	106773712	ATG5
cg02093918	-0.0004	0.0013	0.765	3	11501365	ATG7
cg01744987	0.0001	0.0004	0.7699	12	102271623	DRAM1
cg03136781	0.0003	0.001	0.7703	2	234197367	ATG16L1
cg11541547	-0.0002	0.0008	0.772	5	81521788	ATG10
cg00977707	-0.0002	0.0009	0.7728	3	11517830	ATG7
cg05073130	0.0007	0.0025	0.7889	7	150715634	ATG9B
cg03461495	-0.0001	0.0005	0.7951	2	220094219	ATG9A
cg23369760	0.0002	0.0007	0.8009	2	242612119	ATG4B
cg13829924	-0.0001	0.0006	0.8069	6	106773726	ATG5
cg16419638	0.0001	0.0006	0.8081	2	234203377	ATG16L1
cg07696310	0.0001	0.0005	0.8189	16	87426160	MAP1LC3B
cg01969433	0.0001	0.0006	0.819	11	46564392	AMBRA1
cg13771313	-0.0009	0.0038	0.822	11	72533295	ATG16L2
cg22994808	0.0001	0.0004	0.8224	20	33146521	MAP1LC3A
cg20707601	-0.0001	0.0006	0.8242	2	242598543	ATG4B
cg25136644	0.0002	0.0008	0.8243	7	150709463	ATG9B
cg04788249	0.0001	0.0004	0.85	3	11314163	ATG7
cg11450001	0.0001	0.0007	0.8548	12	10365596	GABARAPL1
cg16739396	0.0002	0.0009	0.8593	1	63249836	ATG4C
cg06325515	-0.0001	0.0006	0.8622	16	75610567	GABARAPL2
cg21101750	-0.0046	0.0267	0.8623	11	46613652	AMBRA1
cg06145175	-0.0001	0.0005	0.8637	16	87426743	MAP1LC3B
cg19646165	0.0002	0.0013	0.8702	17	7144367	GABARAP
cg07257718	-0.0001	0.0006	0.8705	12	132407522	ULK1
cg02580604	0.0001	0.0005	0.8717	1	63250136	ATG4C
cg10833829	-0.0028	0.0185	0.878	12	10368944	GABARAPL1
cg26408925	-0.0001	0.0004	0.8802	5	115177420	ATG12
cg12438044	0.0002	0.0016	0.8833	5	81276552	ATG10
cg14335782	0	0.0003	0.8872	20	33146543	MAP1LC3A
cg24374161	0.0001	0.0007	0.8886	11	46582058	AMBRA1
cg13050766	-0.0002	0.0011	0.8904	1	63249793	ATG4C
cg13440193	0.0001	0.0008	0.8918	2	242611192	ATG4B
cg11738719	0.0001	0.0004	0.8928	17	40975979	BECN1
cg01275632	-0.0001	0.0007	0.8983	2	242605362	ATG4B
cg13014531	-0.0001	0.0006	0.9215	12	10366500	GABARAPL1
cg00537910	0	0.0005	0.9279	2	220084611	ATG9A
cg15546353	0.0001	0.0008	0.9287	2	234160822	ATG16L1
cg12901291	0.0001	0.0012	0.9292	3	11316173	ATG7
cg07031243	0	0.0004	0.9344	17	40976230	BECN1
cg25666879	0	0.0003	0.9368	12	10365977	GABARAPL1
cg17087759	0	0.0003	0.9417	2	220094168	ATG9A
cg03452625	-0.0001	0.0009	0.9432	3	11537620	ATG7
cg24705426	-0.0001	0.0009	0.9488	3	11550659	ATG7
cg07641027	0	0.0007	0.951	12	132404349	ULK1
cg12956598	-0.0001	0.0012	0.9572	19	10662582	ATG4D
cg23144143	0.0001	0.0014	0.9573	3	112276088	ATG3
cg26127203	0	0.0003	0.9632	3	11314129	ATG7
cg09514933	0	0.0005	0.9634	2	242605566	ATG4B
cg24401363	0	0.0003	0.9655	12	132403857	ULK1
cg17519280	-0.0001	0.0031	0.9674	5	115175001	ATG12
cg04892447	0	0.0007	0.9682	16	87429184	MAP1LC3B
cg13575885	0	0.0008	0.9698	12	132406623	ULK1
cg11333436	0.0005	0.0168	0.9776	3	11533781	ATG7
cg09443553	0	0.0005	0.9785	6	106702170	ATG5
cg12507129	0	0.0005	0.9789	3	112280384	ATG3
cg19784401	0	0.0012	0.9806	11	46457992	AMBRA1
cg23519421	0.0005	0.0248	0.9851	12	10364612	GABARAPL1
cg24079972	0	0.0007	0.9859	11	46486318	AMBRA1
cg02446225	0	0.0012	0.9949	19	10662782	ATG4D
cg09519327	0	0.0006	0.9962	7	150710730	ATG9B
cg19296571	0	0.0006	0.9968	16	75600381	GABARAPL2
cg04554802	0	0.0012	0.9981	12	132380744	ULK1

## Sheet: GLUC_MA_ATGCpGs
MarkerName	Effect	SE	P.value	chr	position	gene
cg00771084	0.0034	0.0008	5.01e-05	2	242598843	ATG4B
cg11277834	0.0034	0.001	0.000681	3	11323560	ATG7
cg23449274	0.0015	0.0005	0.00463	11	46564463	AMBRA1
cg15112783	0.0017	0.0006	0.006856	20	33147614	MAP1LC3A
cg16821385	0.0016	0.0006	0.00989	11	46467232	AMBRA1
cg22794998	0.0028	0.0011	0.009935	2	234184279	ATG16L1
cg16371518	0.0014	0.0006	0.0119	11	46564493	AMBRA1
cg02580604	0.0009	0.0003	0.0129	1	63250136	ATG4C
cg15183092	0.0032	0.0013	0.01318	7	150710447	ATG9B
cg07541085	0.0009	0.0003	0.01487	6	106773712	ATG5
cg11668199	0.0011	0.0005	0.0159	5	115177498	ATG12
cg01094114	-0.003	0.0013	0.01649	6	106652991	ATG5
cg01279933	-0.0024	0.001	0.01879	19	10663970	ATG4D
cg16417563	0.0007	0.0003	0.0191	12	10365564	GABARAPL1
cg20707601	0.001	0.0005	0.02078	2	242598543	ATG4B
cg07630649	0.0004	0.0002	0.02217	16	75600717	GABARAPL2
cg09211521	-0.0007	0.0003	0.02265	16	87426171	MAP1LC3B
cg04389950	0.0027	0.0012	0.02434	6	106720478	ATG5
cg17089091	0.0009	0.0004	0.02478	11	46613132	AMBRA1
cg23636419	0.0007	0.0003	0.02573	16	87426676	MAP1LC3B
cg21649013	0.002	0.0009	0.02676	12	132381683	ULK1
cg10687644	0.0027	0.0012	0.02731	11	72527565	ATG16L2
cg09443553	0.0009	0.0004	0.02816	6	106702170	ATG5
cg21442998	0.0029	0.0014	0.03111	3	11597936	ATG7
cg00979931	0.0044	0.002	0.03142	11	72533664	ATG16L2
cg10819350	0.0029	0.0014	0.03245	19	10655686	ATG4D
cg25363080	0.0031	0.0015	0.03396	5	81452987	ATG10
cg09612786	0.0015	0.0007	0.03512	7	150715214	ATG9B
cg01068407	0.0023	0.0011	0.03793	7	150714809	ATG9B
cg27137887	0.0024	0.0012	0.03965	11	46513635	AMBRA1
cg03611912	0.001	0.0005	0.04313	19	10661705	ATG4D
cg20718679	0.0008	0.0004	0.04641	5	115177494	ATG12
cg16950012	0.0004	0.0002	0.04816	6	106773140	ATG5
cg04994447	0.0016	0.0008	0.04917	7	150718483	ATG9B
cg07905054	0.0026	0.0013	0.05011	12	102272136	DRAM1
cg03404709	0.0013	0.0007	0.05076	2	242606531	ATG4B
cg27056145	0.0008	0.0004	0.05734	3	11339036	ATG7
cg13050766	0.0016	0.0008	0.06241	1	63249793	ATG4C
cg04006327	0.0049	0.0027	0.06792	11	72533487	ATG16L2
cg02093918	-0.0018	0.001	0.06958	3	11501365	ATG7
cg16028117	-0.0062	0.0034	0.07172	3	11348436	ATG7
cg27126429	0.0005	0.0003	0.07302	12	102271188	DRAM1
cg26408925	0.0005	0.0003	0.07388	5	115177420	ATG12
cg09243591	0.0013	0.0007	0.07528	2	234195915	ATG16L1
cg07920739	-0.0003	0.0002	0.07666	12	102271195	DRAM1
cg25737491	-0.0003	0.0002	0.08895	17	7145532	GABARAP
cg15153141	-0.0022	0.0013	0.08896	5	81470056	ATG10
cg10524161	0.0009	0.0005	0.08897	12	132407477	ULK1
cg12120750	0.0023	0.0014	0.09077	3	11592700	ATG7
cg13771313	0.0048	0.0028	0.09178	11	72533295	ATG16L2
cg23194712	0.0004	0.0002	0.09703	12	132401025	ULK1
cg25666879	-0.0004	0.0003	0.1015	12	10365977	GABARAPL1
cg26389380	0.0015	0.0009	0.1033	3	11330567	ATG7
cg13235087	-0.0537	0.0331	0.1041	12	132383620	ULK1
cg02685286	0.0016	0.001	0.1057	17	40972475	BECN1
cg18583378	-0.0011	0.0007	0.1062	7	150715831	ATG9B
cg19259111	0.0025	0.0016	0.1068	11	46478214	AMBRA1
cg13014531	-0.0007	0.0005	0.1116	12	10366500	GABARAPL1
cg18684595	-0.0007	0.0004	0.1131	12	10374982	GABARAPL1
cg05791356	0.0006	0.0004	0.1174	3	11578196	ATG7
cg00668519	0.0026	0.0017	0.1198	3	11597941	ATG7
cg11532971	0.0457	0.0301	0.1295	6	106676381	ATG5
cg23283474	-0.0353	0.024	0.1411	11	46450417	AMBRA1
cg17032858	-0.0005	0.0004	0.1441	2	234164131	ATG16L1
cg23369760	0.0007	0.0005	0.1454	2	242612119	ATG4B
cg07618928	-0.0007	0.0005	0.1492	2	234183455	ATG16L1
cg14790600	-0.0016	0.0011	0.1567	6	106634304	ATG5
cg18206736	0.0005	0.0004	0.1589	6	106773705	ATG5
cg07261196	-0.0015	0.001	0.1607	16	75601025	GABARAPL2
cg24042573	0.0007	0.0005	0.1619	3	11516904	ATG7
cg03136781	0.0011	0.0008	0.1622	2	234197367	ATG16L1
cg01866897	0.0007	0.0005	0.1648	2	220091475	ATG9A
cg06772268	-0.041	0.03	0.1724	5	81342312	ATG10
cg02296807	0.0004	0.0003	0.1746	19	10657681	ATG4D
cg01081096	-0.0017	0.0013	0.1773	7	150721518	ATG9B
cg02228403	0.0008	0.0006	0.1777	3	11522965	ATG7
cg10810649	0.0006	0.0004	0.1823	11	72529818	ATG16L2
cg07769588	0.0019	0.0014	0.1851	19	10655622	ATG4D
cg05038209	0.0005	0.0004	0.1856	16	87426147	MAP1LC3B
cg19646165	0.0013	0.001	0.1859	17	7144367	GABARAP
cg02446225	0.0011	0.0009	0.1863	19	10662782	ATG4D
cg21806242	0.003	0.0023	0.1899	11	72532891	ATG16L2
cg14888579	0.0006	0.0005	0.1912	11	46426289	AMBRA1
cg10564013	-0.0008	0.0006	0.1925	2	242611443	ATG4B
cg04946520	-0.0011	0.0009	0.1933	12	102313156	DRAM1
cg00448659	0.0007	0.0006	0.1975	7	150709877	ATG9B
cg13421038	-0.0011	0.0009	0.1979	12	132380696	ULK1
cg24211478	0.0004	0.0003	0.199	6	106773719	ATG5
cg27279586	0.001	0.0008	0.1998	16	75611292	GABARAPL2
cg15447669	-0.0004	0.0003	0.2185	2	234160727	ATG16L1
cg16660220	-0.0018	0.0014	0.2213	11	46576948	AMBRA1
cg02546521	0.0003	0.0002	0.223	12	132379326	ULK1
cg26784162	-0.0006	0.0005	0.2267	2	220089128	ATG9A
cg10481982	-0.0012	0.001	0.2298	12	132379278	ULK1
cg11333436	-0.0199	0.0167	0.2345	3	11533781	ATG7
cg12956598	-0.0011	0.0009	0.2349	19	10662582	ATG4D
cg20090290	0.0021	0.0018	0.2422	11	46543695	AMBRA1
cg24705426	0.0008	0.0007	0.2484	3	11550659	ATG7
cg14973383	0.0004	0.0003	0.2512	2	242577159	ATG4B
cg17187755	0.0006	0.0005	0.263	2	242610931	ATG4B
cg01744987	0.0003	0.0003	0.265	12	102271623	DRAM1
cg13440193	-0.0006	0.0006	0.2724	2	242611192	ATG4B
cg15871215	0.0031	0.0028	0.2744	5	81402204	ATG10
cg16419638	0.0005	0.0004	0.2761	2	234203377	ATG16L1
cg22994808	0.0003	0.0003	0.2781	20	33146521	MAP1LC3A
cg19722371	-0.0004	0.0004	0.2836	12	102271755	DRAM1
cg02185531	-0.0002	0.0002	0.2838	2	234160597	ATG16L1
cg13931559	0.0004	0.0003	0.2878	20	33146515	MAP1LC3A
cg03852091	-0.0004	0.0004	0.2886	2	242577219	ATG4B
cg14201699	0.0013	0.0012	0.2898	11	46533685	AMBRA1
cg08246632	0.0005	0.0005	0.2911	12	132396826	ULK1
cg00764619	0.0006	0.0006	0.2946	2	242610529	ATG4B
cg23080013	0.0002	0.0002	0.3019	12	132400416	ULK1
cg02710553	0.0005	0.0005	0.3032	12	132394315	ULK1
cg11738719	0.0003	0.0003	0.3043	17	40975979	BECN1
cg23079727	-0.0004	0.0004	0.307	3	11598978	ATG7
cg10833829	0.0183	0.0183	0.3159	12	10368944	GABARAPL1
cg11541547	0.0005	0.0006	0.324	5	81521788	ATG10
cg25034908	0.0003	0.0003	0.3302	11	72525763	ATG16L2
cg20709370	0.0006	0.0006	0.3331	11	46448921	AMBRA1
cg12923179	0.0005	0.0005	0.334	12	132396540	ULK1
cg13300549	-0.0002	0.0002	0.3387	12	10365696	GABARAPL1
cg19983221	0.0008	0.0009	0.3394	11	46439420	AMBRA1
cg04554802	-0.0008	0.0009	0.3404	12	132380744	ULK1
cg09492693	0.0005	0.0005	0.3438	6	106709978	ATG5
cg05672923	-0.0005	0.0006	0.351	3	11530057	ATG7
cg11944287	0.0006	0.0006	0.3512	11	72532555	ATG16L2
cg04311821	0.0005	0.0006	0.3526	2	242612900	ATG4B
cg11159141	-0.0336	0.0361	0.3531	3	11529333	ATG7
cg24283662	-0.0004	0.0005	0.3555	3	11519911	ATG7
cg20571513	0.0005	0.0005	0.3611	2	242598767	ATG4B
cg22699500	-0.0005	0.0005	0.365	12	10366566	GABARAPL1
cg15139163	0.0007	0.0008	0.3678	3	11408424	ATG7
cg17621966	0.0005	0.0005	0.3705	20	33147743	MAP1LC3A
cg14335782	0.0002	0.0002	0.3708	20	33146543	MAP1LC3A
cg11863058	0.0005	0.0006	0.3732	11	72532613	ATG16L2
cg20005057	-0.0018	0.002	0.3744	12	10364834	GABARAPL1
cg15304308	0.0008	0.0009	0.3781	11	46612932	AMBRA1
cg03364891	-0.0006	0.0007	0.3818	11	46418140	AMBRA1
cg15260428	0.0018	0.0021	0.3851	12	132381902	ULK1
cg18051825	0.0003	0.0004	0.3863	12	132401043	ULK1
cg08995668	-0.014	0.0162	0.3879	3	11528453	ATG7
cg11576436	0.0002	0.0003	0.3928	3	11314015	ATG7
cg17087759	-0.0002	0.0002	0.3991	2	220094168	ATG9A
cg18278899	0.0002	0.0003	0.4017	2	242606122	ATG4B
cg00458449	0.0005	0.0006	0.402	2	242605751	ATG4B
cg26467809	0.0004	0.0005	0.4055	3	11433471	ATG7
cg06592829	-0.0006	0.0007	0.4082	3	11519599	ATG7
cg25136644	-0.0005	0.0006	0.4153	7	150709463	ATG9B
cg08068875	0.0007	0.0009	0.4155	2	234196709	ATG16L1
cg27245817	0.0004	0.0005	0.4246	11	46534980	AMBRA1
cg17519280	-0.0018	0.0023	0.4297	5	115175001	ATG12
cg24752875	0.0003	0.0004	0.443	2	242612949	ATG4B
cg18573443	0.0004	0.0005	0.4481	11	72534638	ATG16L2
cg24079972	0.0004	0.0005	0.4493	11	46486318	AMBRA1
cg15028047	-0.0005	0.0007	0.4497	2	242607778	ATG4B
cg21071793	0.0006	0.0009	0.4601	3	11421381	ATG7
cg05165990	0.0002	0.0003	0.4633	12	10365908	GABARAPL1
cg07067280	-0.0003	0.0004	0.465	2	220087063	ATG9A
cg25060004	0.0003	0.0004	0.4671	2	242609764	ATG4B
cg07031243	0.0002	0.0003	0.4694	17	40976230	BECN1
cg03461495	-0.0003	0.0004	0.4717	2	220094219	ATG9A
cg26127203	-0.0002	0.0002	0.4736	3	11314129	ATG7
cg11675271	-0.016	0.0225	0.4759	11	46613712	AMBRA1
cg07369113	-0.0003	0.0004	0.4769	12	10366005	GABARAPL1
cg01697972	-0.0002	0.0002	0.4799	2	220093858	ATG9A
cg01275632	-0.0004	0.0005	0.485	2	242605362	ATG4B
cg18785274	0.0002	0.0003	0.4902	3	11314335	ATG7
cg24136586	0.0003	0.0004	0.491	5	81268366	ATG10
cg07682179	-0.0004	0.0005	0.5028	12	132400550	ULK1
cg08735279	-0.0004	0.0006	0.5033	12	132390074	ULK1
cg27624319	-0.0005	0.0008	0.5057	20	33147017	MAP1LC3A
cg01969433	0.0003	0.0004	0.509	11	46564392	AMBRA1
cg00746810	-0.0004	0.0007	0.5198	3	11564388	ATG7
cg17138298	-0.0003	0.0005	0.5225	12	132391307	ULK1
cg19784401	0.0006	0.0009	0.5267	11	46457992	AMBRA1
cg00977707	-0.0004	0.0006	0.5281	3	11517830	ATG7
cg00744550	0.0002	0.0003	0.5296	2	242609941	ATG4B
cg02756706	0.0001	0.0002	0.5351	2	220094292	ATG9A
cg08462942	0.0001	0.0002	0.5361	2	242608075	ATG4B
cg20808681	-0.0001	0.0002	0.539	2	234160422	ATG16L1
cg07696310	0.0002	0.0003	0.5418	16	87426160	MAP1LC3B
cg25428929	-0.0001	0.0002	0.5471	2	242606353	ATG4B
cg27448900	-0.0002	0.0004	0.548	2	220094335	ATG9A
cg13575885	-0.0003	0.0006	0.5531	12	132406623	ULK1
cg26097674	0.0003	0.0005	0.5543	2	242610325	ATG4B
cg25214561	0.0004	0.0007	0.5543	3	11494984	ATG7
cg07297954	0.0002	0.0003	0.5554	11	72526097	ATG16L2
cg14928278	0.0003	0.0005	0.5605	2	242611829	ATG4B
cg12035893	-0.0001	0.0002	0.565	19	10654718	ATG4D
cg16739396	-0.0004	0.0007	0.5664	1	63249836	ATG4C
cg05618386	-0.0002	0.0003	0.5709	17	40976267	BECN1
cg02131130	0.0004	0.0007	0.5758	3	11597868	ATG7
cg08509737	-0.0002	0.0004	0.5788	3	11340277	ATG7
cg13603203	-0.0002	0.0004	0.5803	2	220088797	ATG9A
cg23558158	0.0001	0.0002	0.5806	2	220094171	ATG9A
cg26860066	0.0002	0.0004	0.5829	11	46551005	AMBRA1
cg03247389	0.0002	0.0004	0.5893	12	10366439	GABARAPL1
cg18413240	-0.0001	0.0003	0.5895	3	112280241	ATG3
cg04788249	-0.0002	0.0003	0.5896	3	11314163	ATG7
cg00917003	0.0005	0.0009	0.5961	7	150716366	ATG9B
cg26856583	-0.0002	0.0004	0.6033	16	87425887	MAP1LC3B
cg12901291	0.0005	0.0009	0.6071	3	11316173	ATG7
cg01081718	0.0004	0.0007	0.6119	3	112278508	ATG3
cg05643613	-0.0003	0.0007	0.6186	3	11592649	ATG7
cg25025646	-0.0004	0.0008	0.6208	7	150711449	ATG9B
cg00871390	-0.0003	0.0005	0.6227	7	150716072	ATG9B
cg27597145	0.0002	0.0005	0.6273	12	132401606	ULK1
cg07257718	0.0002	0.0005	0.6315	12	132407522	ULK1
cg17878141	-0.0004	0.0009	0.6394	5	81521184	ATG10
cg02371607	-0.0002	0.0005	0.6421	5	115172312	ATG12
cg23519421	-0.0118	0.0254	0.6432	12	10364612	GABARAPL1
cg14764792	0.0003	0.0006	0.6434	6	106770753	ATG5
cg12918464	-0.0107	0.0231	0.6444	3	11540082	ATG7
cg18531720	-0.0197	0.0429	0.6453	3	11526841	ATG7
cg12140595	-0.0001	0.0003	0.6532	2	220093941	ATG9A
cg07746532	-0.0003	0.0006	0.6532	12	132380903	ULK1
cg21101750	-0.0121	0.0274	0.6575	11	46613652	AMBRA1
cg08013109	-0.0002	0.0005	0.6579	12	132387345	ULK1
cg24401363	0.0001	0.0003	0.6596	12	132403857	ULK1
cg16542392	-0.0001	0.0002	0.6631	5	115177472	ATG12
cg14339991	0.0003	0.0007	0.6669	3	11428504	ATG7
cg20385018	-0.0001	0.0003	0.6682	5	115177338	ATG12
cg00537910	-0.0002	0.0004	0.6682	2	220084611	ATG9A
cg03589820	0.0005	0.0011	0.6791	3	11585825	ATG7
cg10850197	0.0002	0.0004	0.6862	6	106773227	ATG5
cg23050873	-0.0002	0.0005	0.6916	2	234184376	ATG16L1
cg14286373	0.0003	0.0006	0.6932	12	102288375	DRAM1
cg06145175	-0.0001	0.0004	0.6944	16	87426743	MAP1LC3B
cg19296571	0.0002	0.0005	0.7026	16	75600381	GABARAPL2
cg06006530	0.0001	0.0003	0.7077	2	242608094	ATG4B
cg15024055	0.0001	0.0004	0.7108	5	81267935	ATG10
cg01968525	0.0004	0.0012	0.7144	11	46575582	AMBRA1
cg10669449	-0.0054	0.0149	0.7163	6	106676237	ATG5
cg05648345	-0.0001	0.0003	0.7168	19	10662621	ATG4D
cg08413026	-0.0064	0.018	0.7238	12	132380000	ULK1
cg12507129	-0.0001	0.0004	0.7269	3	112280384	ATG3
cg12948796	-0.0001	0.0003	0.7351	2	234160305	ATG16L1
cg05073130	-0.0006	0.0019	0.7364	7	150715634	ATG9B
cg06860600	0.0004	0.0011	0.7392	2	242612684	ATG4B
cg24886295	-0.0002	0.0005	0.7404	11	46526683	AMBRA1
cg12438044	-0.0004	0.0012	0.7445	5	81276552	ATG10
cg16786661	0.0001	0.0004	0.7449	2	234160315	ATG16L1
cg14660784	-0.0002	0.0005	0.7454	6	106773188	ATG5
cg23144143	0.0003	0.001	0.7474	3	112276088	ATG3
cg11450001	-0.0002	0.0005	0.7541	12	10365596	GABARAPL1
cg14208664	-0.0001	0.0005	0.7567	12	132392636	ULK1
cg17306884	-0.0001	0.0005	0.7582	12	132379720	ULK1
cg08393024	-0.0044	0.0142	0.7587	5	115177154	ATG12
cg07486199	-0.0001	0.0003	0.76	20	33147528	MAP1LC3A
cg12350342	-0.0003	0.001	0.7617	11	46558181	AMBRA1
cg07238630	0.0001	0.0005	0.7642	5	81320947	ATG10
cg27121342	-0.0085	0.0284	0.7654	16	87437787	MAP1LC3B
cg17942617	-0.0002	0.0008	0.7659	5	81327376	ATG10
cg13763952	0.0001	0.0005	0.7659	11	72540472	ATG16L2
cg26178529	-0.0001	0.0003	0.7677	6	106773695	ATG5
cg02257029	0.0072	0.0245	0.7683	11	46450256	AMBRA1
cg15550100	-0.0001	0.0003	0.7683	2	242606289	ATG4B
cg02966076	0.0001	0.0003	0.7698	16	75600378	GABARAPL2
cg13829924	-0.0001	0.0004	0.771	6	106773726	ATG5
cg04053485	0.0002	0.0006	0.7754	2	242611942	ATG4B
cg09514933	0.0001	0.0004	0.7806	2	242605566	ATG4B
cg06325515	0.0001	0.0005	0.7842	16	75610567	GABARAPL2
cg24516399	0.0132	0.0485	0.7859	2	234197097	ATG16L1
cg10182541	-0.0001	0.0004	0.7948	17	7145706	GABARAP
cg13906548	0.0001	0.0004	0.7956	16	75600564	GABARAPL2
cg02027878	0.0005	0.0019	0.7957	7	150711138	ATG9B
cg22692507	-0.0001	0.0005	0.7959	5	81446503	ATG10
cg19097648	0.0001	0.0004	0.8135	5	115177461	ATG12
cg11806199	0.0001	0.0005	0.8135	2	242612926	ATG4B
cg06838096	0	0.0002	0.8193	12	132400449	ULK1
cg27594583	0.0001	0.0005	0.821	7	150716029	ATG9B
cg27588515	0.0042	0.0191	0.8238	5	115167455	ATG12
cg12198254	0.005	0.0232	0.828	3	11521788	ATG7
cg19244380	0.0001	0.0005	0.8319	11	46612744	AMBRA1
cg17809780	-0.0052	0.0253	0.8374	3	11573214	ATG7
cg08969328	0.0072	0.0353	0.8384	2	242602335	ATG4B
cg24374161	0.0001	0.0005	0.8433	11	46582058	AMBRA1
cg15163603	0.0001	0.0006	0.8538	12	132403897	ULK1
cg10566763	-0.0001	0.0004	0.8652	6	106773518	ATG5
cg19445205	-0.0001	0.0003	0.8668	2	242585285	ATG4B
cg04892447	-0.0001	0.0005	0.8715	16	87429184	MAP1LC3B
cg19927020	-0.0001	0.0009	0.872	3	11519637	ATG7
cg25337691	-0.0003	0.0018	0.875	7	150717629	ATG9B
cg19852264	0.0001	0.0005	0.8772	19	10662619	ATG4D
cg17025841	-0.0001	0.0006	0.8828	3	11575501	ATG7
cg03452625	-0.0001	0.0007	0.8902	3	11537620	ATG7
cg09519327	0.0001	0.0005	0.8939	7	150710730	ATG9B
cg02754643	-0.0001	0.0005	0.8947	12	102273856	DRAM1
cg19768727	-0.0001	0.0005	0.8959	2	242609496	ATG4B
cg16721106	0.0001	0.0005	0.8968	2	242610452	ATG4B
cg11820497	0	0.0003	0.8983	19	10654946	ATG4D
cg16329901	0	0.0003	0.8989	2	220094343	ATG9A
cg02166431	0.0042	0.0363	0.907	5	81269189	ATG10
cg13034943	0	0.0003	0.9158	12	132379564	ULK1
cg00294149	0.0001	0.0008	0.9172	16	75604552	GABARAPL2
cg20760507	0	0.0002	0.92	2	242577535	ATG4B
cg07641027	-0.0001	0.0005	0.9207	12	132404349	ULK1
cg22890355	-0.0001	0.0009	0.9253	2	242608276	ATG4B
cg20509351	0.0025	0.0292	0.9309	6	106676568	ATG5
cg18146954	0.0001	0.0006	0.9322	3	11391759	ATG7
cg26915351	0	0.0003	0.9323	2	220089491	ATG9A
cg15546353	0	0.0006	0.935	2	234160822	ATG16L1
cg09233191	0	0.0004	0.9406	12	132404856	ULK1
cg20648385	0	0.0003	0.9441	11	72525603	ATG16L2
cg13430678	0	0.0005	0.948	3	11596003	ATG7
cg18557387	0	0.0007	0.9596	12	102316422	DRAM1
cg12672050	0	0.0004	0.9687	2	242585243	ATG4B
cg08731435	0.0001	0.0017	0.972	12	132381984	ULK1
cg23947919	0	0.0004	0.9734	12	132406608	ULK1
cg25479499	0	0.0004	0.9761	2	234183424	ATG16L1
cg15868208	0	0.0005	0.9795	11	72536190	ATG16L2
cg15260250	0	0.0003	0.9888	5	115177504	ATG12
cg23002708	0	0.0009	0.9992	19	10662587	ATG4D
cg11574665	0	0.0005	0.9998	2	242580471	ATG4B

## Sheet: INSUL_ATGCpGs
MarkerName	Effect	SE	P.value	chr	position	gene
cg25337691	7.34e-05	2e-05	0.000261155	7	150717629	ATG9B
cg15112783	2.71e-05	8.77e-06	0.0021172	20	33147614	MAP1LC3A
cg16721106	-2.01e-05	7.22e-06	0.00559976	2	242610452	ATG4B
cg24079972	-1.92e-05	7.1e-06	0.00713762	11	46486318	AMBRA1
cg03461495	1.64e-05	6.39e-06	0.0105886	2	220094219	ATG9A
cg07261196	-3.93e-05	1.58e-05	0.0127632	16	75601025	GABARAPL2
cg01968525	4.4e-05	1.86e-05	0.0184222	11	46575582	AMBRA1
cg14973383	1.06e-05	4.85e-06	0.0295588	2	242577159	ATG4B
cg23144143	2.61e-05	1.25e-05	0.0365046	3	112276088	ATG3
cg04892447	1.23e-05	6.46e-06	0.0575595	16	87429184	MAP1LC3B
cg02228403	-1.9e-05	1.01e-05	0.0595721	3	11522965	ATG7
cg12901291	-1.85e-05	9.79e-06	0.059754	3	11316173	ATG7
cg14286373	-1.68e-05	8.93e-06	0.0599395	12	102288375	DRAM1
cg01081096	-2.28e-05	1.22e-05	0.0619962	7	150721518	ATG9B
cg19097648	-4.77e-06	2.56e-06	0.0629722	5	115177461	ATG12
cg10564013	1.72e-05	9.36e-06	0.0658697	2	242611443	ATG4B
cg18206736	1.46e-05	7.93e-06	0.0664758	6	106773705	ATG5
cg14335782	5.15e-06	2.85e-06	0.0712866	20	33146543	MAP1LC3A
cg08013109	-1.15e-05	6.51e-06	0.0781685	12	132387345	ULK1
cg14790600	-2.85e-05	1.64e-05	0.083037	6	106634304	ATG5
cg15028047	-1.32e-05	7.7e-06	0.0859448	2	242607778	ATG4B
cg09519327	1.56e-05	9.12e-06	0.0872988	7	150710730	ATG9B
cg20707601	-1.1e-05	6.44e-06	0.0876499	2	242598543	ATG4B
cg18146954	1.64e-05	9.67e-06	0.089532	3	11391759	ATG7
cg09612786	2.2e-05	1.3e-05	0.090848	7	150715214	ATG9B
cg04554802	-2.49e-05	1.47e-05	0.0909311	12	132380744	ULK1
cg26784162	-1.07e-05	6.46e-06	0.098168	2	220089128	ATG9A
cg12956598	2.11e-05	1.28e-05	0.0996315	19	10662582	ATG4D
cg00668519	2.81e-05	1.71e-05	0.101346	3	11597941	ATG7
cg01866897	-1.14e-05	6.98e-06	0.103426	2	220091475	ATG9A
cg05643613	-1.39e-05	8.59e-06	0.105781	3	11592649	ATG7
cg02371607	1.38e-05	8.56e-06	0.108588	5	115172312	ATG12
cg20648385	-4.86e-06	3.1e-06	0.117103	11	72525603	ATG16L2
cg11863058	1.09e-05	7.03e-06	0.12096	11	72532613	ATG16L2
cg22699500	-1.87e-05	1.21e-05	0.121616	12	10366566	GABARAPL1
cg16371518	1.06e-05	6.84e-06	0.121818	11	46564493	AMBRA1
cg04788249	6.38e-06	4.13e-06	0.122896	3	11314163	ATG7
cg21649013	-1.5e-05	9.81e-06	0.126155	12	132381683	ULK1
cg26860066	1.36e-05	8.92e-06	0.126861	11	46551005	AMBRA1
cg05073130	-4.11e-05	2.71e-05	0.129541	7	150715634	ATG9B
cg13440193	-1.23e-05	8.25e-06	0.137518	2	242611192	ATG4B
cg12120750	-2.5e-05	1.69e-05	0.139951	3	11592700	ATG7
cg05672923	1.13e-05	7.73e-06	0.145412	3	11530057	ATG7
cg19722371	-1.23e-05	8.5e-06	0.148432	12	102271755	DRAM1
cg04946520	-1.34e-05	9.37e-06	0.153468	12	102313156	DRAM1
cg20718679	-3.91e-06	2.75e-06	0.155439	5	115177494	ATG12
cg03852091	1.28e-05	9.17e-06	0.164176	2	242577219	ATG4B
cg22692507	-9.16e-06	6.63e-06	0.167218	5	81446503	ATG10
cg20005057	3.64e-05	2.68e-05	0.175817	12	10364834	GABARAPL1
cg03136781	-1.73e-05	1.28e-05	0.178318	2	234197367	ATG16L1
cg17942617	-1.4e-05	1.05e-05	0.18086	5	81327376	ATG10
cg13300549	4.48e-06	3.4e-06	0.188983	12	10365696	GABARAPL1
cg08731435	-3.13e-05	2.41e-05	0.194784	12	132381984	ULK1
cg07238630	-1.02e-05	7.86e-06	0.1958	5	81320947	ATG10
cg25737491	3.41e-06	2.65e-06	0.199391	17	7145532	GABARAP
cg16786661	-5.08e-06	3.96e-06	0.199789	2	234160315	ATG16L1
cg06325515	9.37e-06	7.36e-06	0.203729	16	75610567	GABARAPL2
cg15183092	2.6e-05	2.07e-05	0.210257	7	150710447	ATG9B
cg12035893	-3.38e-06	2.75e-06	0.219591	19	10654718	ATG4D
cg26389380	2.08e-05	1.71e-05	0.22507	3	11330567	ATG7
cg09233191	-1.05e-05	8.73e-06	0.227417	12	132404856	ULK1
cg21806242	3.96e-05	3.29e-05	0.228629	11	72532891	ATG16L2
cg02027878	-2.99e-05	2.52e-05	0.235105	7	150711138	ATG9B
cg13829924	-6.26e-06	5.34e-06	0.241505	6	106773726	ATG5
cg01744987	8.03e-06	6.93e-06	0.247122	12	102271623	DRAM1
cg00977707	1.12e-05	9.71e-06	0.249882	3	11517830	ATG7
cg17519280	-4.04e-05	3.54e-05	0.253286	5	115175001	ATG12
cg03452625	-1.17e-05	1.03e-05	0.258471	3	11537620	ATG7
cg26408925	5.66e-06	5.05e-06	0.263066	5	115177420	ATG12
cg25136644	8.85e-06	7.94e-06	0.265519	7	150709463	ATG9B
cg08413026	-7.04e-06	6.41e-06	0.272252	12	132380000	ULK1
cg17138298	8.17e-06	7.46e-06	0.273746	12	132391307	ULK1
cg19646165	1.61e-05	1.47e-05	0.275517	17	7144367	GABARAP
cg12507129	8.21e-06	7.54e-06	0.276584	3	112280384	ATG3
cg12140595	7.93e-06	7.3e-06	0.277565	2	220093941	ATG9A
cg11668199	8.12e-06	7.47e-06	0.277804	5	115177498	ATG12
cg09492693	8.12e-06	7.49e-06	0.278478	6	106709978	ATG5
cg00979931	2.92e-05	2.7e-05	0.279119	11	72533664	ATG16L2
cg17089091	-6.58e-06	6.09e-06	0.28005	11	46613132	AMBRA1
cg16417563	5.7e-06	5.3e-06	0.282539	12	10365564	GABARAPL1
cg15260250	7.21e-06	6.94e-06	0.299087	5	115177504	ATG9A
cg02131130	9.6e-06	9.24e-06	0.299375	3	11597868	ATG7
cg07746532	-9.91e-06	9.58e-06	0.301249	12	132380903	ULK1
cg23002708	1.23e-05	1.19e-05	0.303232	19	10662587	ATG4D
cg02756706	-3.02e-06	2.93e-06	0.303344	2	220094292	ATG9A
cg17621966	-6.9e-06	6.71e-06	0.304363	20	33147743	MAP1LC3A
cg13575885	7.83e-06	7.7e-06	0.309114	12	132406623	ULK1
cg27245817	-9.09e-06	8.93e-06	0.30919	11	46534980	AMBRA1
cg11450001	8.83e-06	8.7e-06	0.310717	12	10365596	GABARAPL1
cg11675271	7.68e-06	7.66e-06	0.31637	11	46613712	AMBRA1
cg27594583	8.13e-06	8.11e-06	0.31652	7	150716029	ATG9B
cg12918464	7.93e-06	7.91e-06	0.31686	3	11540082	ATG7
cg14660784	-8.98e-06	9.03e-06	0.32014	6	106773188	ATG5
cg26097674	-6.91e-06	6.97e-06	0.32193	2	242610325	ATG4B
cg11738719	-3.61e-06	3.66e-06	0.324261	17	40975979	BECN1
cg15871215	-3.34e-05	3.39e-05	0.325258	5	81402204	ATG10
cg24136586	8.55e-06	8.71e-06	0.326854	5	81268366	ATG10
cg00537910	5.61e-06	5.76e-06	0.330541	2	220084611	ATG9A
cg20760507	2.95e-06	3.05e-06	0.334239	2	242577535	ATG4B
cg17025841	-7.87e-06	8.21e-06	0.337893	3	11575501	ATG7
cg16950012	5.56e-06	5.92e-06	0.348329	6	106773140	ATG5
cg17087759	2.8e-06	2.99e-06	0.349158	2	220094168	ATG9A
cg19983221	1.18e-05	1.27e-05	0.351066	11	46439420	AMBRA1
cg07486199	5.01e-06	5.37e-06	0.351368	20	33147528	MAP1LC3A
cg10182541	4.6e-06	4.98e-06	0.355878	17	7145706	GABARAP
cg23080013	1.71e-06	1.85e-06	0.357991	12	132400416	ULK1
cg17306884	-8.59e-06	9.35e-06	0.358535	12	132379720	ULK1
cg07682179	7.74e-06	8.43e-06	0.358797	12	132400550	ULK1
cg08462942	2.29e-06	2.52e-06	0.363816	2	242608075	ATG4B
cg17878141	-1.28e-05	1.44e-05	0.373427	5	81521184	ATG10
cg25060004	5.47e-06	6.15e-06	0.374039	2	242609764	ATG4B
cg14208664	-6.48e-06	7.31e-06	0.37549	12	132392636	ULK1
cg23636419	5.71e-06	6.44e-06	0.375797	16	87426676	MAP1LC3B
cg13763952	7.5e-06	8.47e-06	0.376142	11	72540472	ATG16L2
cg15153141	-1.82e-05	2.09e-05	0.383127	5	81470056	ATG10
cg06838096	2.6e-06	2.99e-06	0.383522	12	132400449	ULK1
cg04053485	8.78e-06	1.01e-05	0.385613	2	242611942	ATG4B
cg23050873	5.65e-06	6.56e-06	0.389233	2	234184376	ATG16L1
cg07641027	6.11e-06	7.09e-06	0.389579	12	132404349	ULK1
cg25428929	-2.1e-06	2.49e-06	0.399678	2	242606353	ATG4B
cg00294149	1.06e-05	1.27e-05	0.403551	16	75604552	GABARAPL2
cg07696310	-3.68e-06	4.45e-06	0.408466	16	87426160	MAP1LC3B
cg00764619	-7.52e-06	9.12e-06	0.40983	2	242610529	ATG4B
cg00744550	3.53e-06	4.29e-06	0.410966	2	242609941	ATG4B
cg16028117	4.32e-05	5.31e-05	0.416125	3	11348436	ATG7
cg12923179	5.69e-06	7e-06	0.416279	12	132396540	ULK1
cg09514933	3.98e-06	5.03e-06	0.42879	2	242605566	ATG4B
cg11277834	-6.81e-06	8.76e-06	0.436921	3	11323560	ATG7
cg24401363	-2.23e-06	2.87e-06	0.43787	12	132403857	ULK1
cg08509737	-3.71e-06	4.81e-06	0.440529	3	11340277	ATG7
cg07369113	5.72e-06	7.46e-06	0.442865	12	10366005	GABARAPL1
cg02185531	-1.95e-06	2.54e-06	0.443054	2	234160597	ATG16L1
cg16542392	-2.9e-06	3.8e-06	0.446081	5	115177472	ATG12
cg14764792	6.01e-06	7.99e-06	0.452311	6	106770753	ATG5
cg19852264	4.37e-06	5.82e-06	0.452629	19	10662619	ATG4D
cg01068407	1.41e-05	1.91e-05	0.460866	7	150714809	ATG9B
cg27056145	4.32e-06	5.87e-06	0.462153	3	11339036	ATG7
cg24886295	-5.97e-06	8.34e-06	0.474443	11	46526683	AMBRA1
cg26856583	6.06e-06	8.47e-06	0.474662	16	87425887	MAP1LC3B
cg14201699	1.38e-05	1.97e-05	0.485912	11	46533685	AMBRA1
cg10687644	6.03e-06	8.65e-06	0.486254	11	72527565	ATG16L2
cg18684595	-4.64e-06	6.66e-06	0.486476	12	10374982	GABARAPL1
cg24516399	-1.14e-05	1.64e-05	0.488891	2	234197097	ATG16L1
cg20709370	-5.93e-06	8.7e-06	0.495543	11	46448921	AMBRA1
cg04006327	2.25e-05	3.3e-05	0.49594	11	72533487	ATG16L2
cg00448659	4.51e-06	6.66e-06	0.498646	7	150709877	ATG9B
cg26127203	-2.53e-06	3.75e-06	0.499696	3	11314129	ATG7
cg11944287	5.14e-06	7.65e-06	0.501531	11	72532555	ATG16L2
cg19296571	-5.97e-06	8.88e-06	0.50183	16	75600381	GABARAPL2
cg16739396	-9.04e-06	1.35e-05	0.502802	1	63249836	ATG4C
cg05165990	4.7e-06	7.05e-06	0.505267	12	10365908	GABARAPL1
cg01697972	4.16e-06	6.27e-06	0.507502	2	220093858	ATG9A
cg15868208	-4.28e-06	6.57e-06	0.515274	11	72536190	ATG16L2
cg18557387	-6.34e-06	9.79e-06	0.517362	12	102316422	DRAM1
cg02446225	7.34e-06	1.14e-05	0.519153	19	10662782	ATG4D
cg18583378	7.21e-06	1.12e-05	0.519698	7	150715831	ATG9B
cg23194712	-2.06e-06	3.2e-06	0.52026	12	132401025	ULK1
cg27137887	9.32e-06	1.46e-05	0.522767	11	46513635	AMBRA1
cg13014531	-6.29e-06	9.87e-06	0.524129	12	10366500	GABARAPL1
cg25479499	-3.8e-06	5.97e-06	0.524329	2	234183424	ATG16L1
cg19927020	-1.03e-05	1.65e-05	0.533057	3	11519637	ATG7
cg01969433	-3.67e-06	6e-06	0.541077	11	46564392	AMBRA1
cg13235087	-7.05e-06	1.17e-05	0.547924	12	132383620	ULK1
cg11820497	4.72e-06	7.85e-06	0.54794	19	10654946	ATG4D
cg10850197	-5.05e-06	8.44e-06	0.549325	6	106773227	ATG5
cg13421038	-1.08e-05	1.83e-05	0.555587	12	132380696	ULK1
cg26178529	2.46e-06	4.21e-06	0.558242	6	106773695	ATG5
cg17032858	-2.82e-06	4.84e-06	0.560203	2	234164131	ATG16L1
cg27448900	-4.62e-06	7.94e-06	0.560955	2	220094335	ATG9A
cg11806199	3.93e-06	6.76e-06	0.561455	2	242612926	ATG4B
cg24752875	-3.19e-06	5.52e-06	0.563701	2	242612949	ATG4B
cg20808681	1.51e-06	2.62e-06	0.564343	2	234160422	ATG16L1
cg10566763	2.43e-06	4.23e-06	0.565158	6	106773518	ATG5
cg00917003	-7.37e-06	1.29e-05	0.569061	7	150716366	ATG9B
cg13034943	-1.84e-06	3.29e-06	0.576076	12	132379564	ULK1
cg25034908	2.91e-06	5.21e-06	0.576263	11	72525763	ATG16L2
cg02296807	-2.42e-06	4.38e-06	0.580418	19	10657681	ATG4D
cg07541085	3.36e-06	6.07e-06	0.580779	6	106773712	ATG5
cg09243591	-5.8e-06	1.05e-05	0.580889	2	234195915	ATG16L1
cg05038209	2.72e-06	4.94e-06	0.581734	16	87426147	MAP1LC3B
cg24374161	-6.82e-06	1.24e-05	0.583695	11	46582058	AMBRA1
cg12438044	8.74e-06	1.63e-05	0.590949	5	81276552	ATG10
cg02685286	5.76e-06	1.07e-05	0.590993	17	40972475	BECN1
cg02710553	-3.72e-06	6.99e-06	0.595082	12	132394315	ULK1
cg13603203	3.03e-06	5.74e-06	0.597171	2	220088797	ATG9A
cg19768727	-3.33e-06	6.37e-06	0.601663	2	242609496	ATG4B
cg03589820	6.71e-06	1.32e-05	0.611676	3	11585825	ATG7
cg22890355	-6.83e-06	1.36e-05	0.616426	2	242608276	ATG4B
cg13771313	1.81e-05	3.68e-05	0.623617	11	72533295	ATG16L2
cg07630649	1.26e-06	2.59e-06	0.625689	16	75600717	GABARAPL2
cg16660220	-7.2e-06	1.5e-05	0.631743	11	46576948	AMBRA1
cg00458449	4.39e-06	9.23e-06	0.634323	2	242605751	ATG4B
cg23079727	2.49e-06	5.25e-06	0.635546	3	11598978	ATG7
cg25214561	-3.76e-06	7.93e-06	0.635848	3	11494984	ATG7
cg27126429	1.57e-06	3.33e-06	0.637762	12	102271188	DRAM1
cg27588515	3.04e-06	6.47e-06	0.638415	5	115167455	ATG12
cg08068875	-7.5e-06	1.6e-05	0.639139	2	234196709	ATG16L1
cg08969328	5.74e-06	1.23e-05	0.640178	2	242602335	ATG4B
cg16419638	-2.95e-06	6.33e-06	0.641098	2	234203377	ATG16L1
cg10810649	2.64e-06	5.68e-06	0.641985	11	72529818	ATG16L2
cg06860600	6.23e-06	1.37e-05	0.648491	2	242612684	ATG4B
cg07905054	9.42e-06	2.08e-05	0.651662	12	102272136	DRAM1
cg13430678	-2.92e-06	6.52e-06	0.653889	3	11596003	ATG7
cg00771084	-6.07e-06	1.35e-05	0.653924	2	242598843	ATG4B
cg02093918	-7.79e-06	1.74e-05	0.654674	3	11501365	ATG7
cg10481982	-3.77e-06	8.67e-06	0.663666	12	132379278	ULK1
cg15260428	-1.4e-05	3.22e-05	0.664259	12	132381902	ULK1
cg11574665	2.89e-06	6.74e-06	0.667618	2	242580471	ATG4B
cg13931559	3.74e-06	8.8e-06	0.671136	20	33146515	MAP1LC3A
cg12948796	1.32e-06	3.12e-06	0.672551	2	234160305	ATG16L1
cg04311821	-3.05e-06	7.25e-06	0.674214	2	242612900	ATG4B
cg07618928	2.06e-06	4.98e-06	0.679278	2	234183455	ATG16L1
cg24211478	1.92e-06	4.65e-06	0.680568	6	106773719	ATG5
cg13906548	3.14e-06	7.78e-06	0.686786	16	75600564	GABARAPL2
cg25025646	4.56e-06	1.13e-05	0.687642	7	150711449	ATG9B
cg09211521	1.94e-06	4.84e-06	0.688479	16	87426171	MAP1LC3B
cg22794998	-7.81e-06	1.97e-05	0.692185	2	234184279	ATG16L1
cg14888579	2.24e-06	5.78e-06	0.698313	11	46426289	AMBRA1
cg06006530	1.69e-06	4.49e-06	0.706044	2	242608094	ATG4B
cg01094114	4.3e-06	1.15e-05	0.707567	6	106652991	ATG5
cg24705426	2.86e-06	7.85e-06	0.715753	3	11550659	ATG7
cg20571513	2.48e-06	6.81e-06	0.716062	2	242598767	ATG4B
cg04389950	-4.77e-06	1.33e-05	0.720081	6	106720478	ATG5
cg15163603	-3.67e-06	1.04e-05	0.72309	12	132403897	ULK1
cg01279933	3.48e-06	9.88e-06	0.724552	19	10663970	ATG4D
cg12350342	-4.84e-06	1.4e-05	0.729532	11	46558181	AMBRA1
cg23947919	-3.03e-06	8.87e-06	0.732505	12	132406608	ULK1
cg19259111	3.7e-06	1.11e-05	0.738606	11	46478214	AMBRA1
cg07031243	-1.06e-06	3.27e-06	0.745377	17	40976230	BECN1
cg01081718	-3.28e-06	1.03e-05	0.749641	3	112278508	ATG3
cg04994447	-3.25e-06	1.04e-05	0.754225	7	150718483	ATG9B
cg07920739	7.7e-07	2.5e-06	0.758412	12	102271195	DRAM1
cg00746810	-2.89e-06	9.48e-06	0.760841	3	11564388	ATG7
cg26915351	-1.5e-06	4.97e-06	0.762843	2	220089491	ATG9A
cg03364891	-2.82e-06	9.4e-06	0.764078	11	46418140	AMBRA1
cg03247389	2.59e-06	8.83e-06	0.769769	12	10366439	GABARAPL1
cg06592829	-4.04e-06	1.46e-05	0.781968	3	11519599	ATG7
cg18278899	1.15e-06	4.19e-06	0.78289	2	242606122	ATG4B
cg24283662	1.71e-06	6.21e-06	0.783277	3	11519911	ATG7
cg23558158	7.33e-07	2.69e-06	0.785089	2	220094171	ATG9A
cg08246632	-1.87e-06	7e-06	0.789169	12	132396826	ULK1
cg00871390	2.38e-06	9.19e-06	0.796133	7	150716072	ATG9B
cg27279586	-2.63e-06	1.02e-05	0.796588	16	75611292	GABARAPL2
cg05618386	-8.78e-07	3.49e-06	0.801293	17	40976267	BECN1
cg03404709	-2.28e-06	9.11e-06	0.802653	2	242606531	ATG4B
cg23369760	1.67e-06	6.89e-06	0.808029	2	242612119	ATG4B
cg12672050	-1.32e-06	5.55e-06	0.812569	2	242585243	ATG4B
cg18051825	1.3e-06	5.9e-06	0.82629	12	132401043	ULK1
cg12198254	-1.72e-06	7.91e-06	0.828291	3	11521788	ATG7
cg25363080	-3.32e-06	1.54e-05	0.829185	5	81452987	ATG10
cg09443553	1.08e-06	5.02e-06	0.829543	6	106702170	ATG5
cg10819350	-4.23e-06	2e-05	0.832259	19	10655686	ATG4D
cg02580604	1.47e-06	7.01e-06	0.833683	1	63250136	ATG4C
cg05791356	1.16e-06	5.61e-06	0.836504	3	11578196	ATG7
cg11541547	-1.61e-06	8.34e-06	0.846588	5	81521788	ATG10
cg18413240	1.4e-06	7.22e-06	0.84669	3	112280241	ATG3
cg19445205	-1.03e-06	5.45e-06	0.850893	2	242585285	ATG4B
cg07297954	1.39e-06	7.5e-06	0.852715	11	72526097	ATG16L2
cg02546521	-5.09e-07	2.85e-06	0.858254	12	132379326	ULK1
cg24042573	-1.03e-06	5.78e-06	0.859128	3	11516904	ATG7
cg23449274	1.07e-06	6.17e-06	0.862341	11	46564463	AMBRA1
cg25666879	-7.57e-07	4.59e-06	0.869153	12	10365977	GABARAPL1
cg11576436	5.78e-07	3.73e-06	0.876881	3	11314015	ATG7
cg26467809	9.89e-07	6.49e-06	0.878859	3	11433471	ATG7
cg15304308	2.4e-06	1.59e-05	0.880173	11	46612932	AMBRA1
cg10524161	1.2e-06	7.96e-06	0.880653	12	132407477	ULK1
cg15550100	4.53e-07	3.1e-06	0.883633	2	242606289	ATG4B
cg18785274	-8.96e-07	6.2e-06	0.885091	3	11314335	ATG7
cg14339991	-1.19e-06	8.23e-06	0.885265	3	11428504	ATG7
cg21071793	1.42e-06	1.1e-05	0.897562	3	11421381	ATG7
cg15139163	-1.75e-06	1.37e-05	0.898651	3	11408424	ATG7
cg15447669	-8.98e-07	7.24e-06	0.901385	2	234160727	ATG16L1
cg01275632	-9.73e-07	7.91e-06	0.902148	2	242605362	ATG4B
cg22994808	4.96e-07	4.15e-06	0.90499	20	33146521	MAP1LC3A
cg14928278	7.95e-07	6.71e-06	0.905756	2	242611829	ATG4B
cg27624319	1.23e-06	1.07e-05	0.908325	20	33147017	MAP1LC3A
cg15546353	-1.54e-06	1.37e-05	0.910436	2	234160822	ATG16L1
cg07067280	5.96e-07	5.48e-06	0.913466	2	220087063	ATG9A
cg08735279	7.57e-07	6.97e-06	0.913538	12	132390074	ULK1
cg17187755	6.02e-07	6.24e-06	0.923183	2	242610931	ATG4B
cg18573443	7.14e-07	7.57e-06	0.924813	11	72534638	ATG16L2
cg06145175	4.84e-07	5.16e-06	0.925392	16	87426743	MAP1LC3B
cg21442998	1.28e-06	1.45e-05	0.929462	3	11597936	ATG7
cg05648345	-3.23e-07	4.05e-06	0.936565	19	10662621	ATG4D
cg19244380	-5.61e-07	7.55e-06	0.940779	11	46612744	AMBRA1
cg02966076	2.15e-07	3.1e-06	0.94481	16	75600378	GABARAPL2
cg20090290	1.19e-06	1.83e-05	0.948298	11	46543695	AMBRA1
cg07257718	-4.01e-07	6.86e-06	0.95337	12	132407522	ULK1
cg15024055	-6.05e-07	1.07e-05	0.954805	5	81267935	ATG10
cg16821385	5.19e-07	1.02e-05	0.959547	11	46467232	AMBRA1
cg20385018	-1.6e-07	3.62e-06	0.964883	5	115177338	ATG12
cg19784401	4.18e-07	1.55e-05	0.978539	11	46457992	AMBRA1
cg16329901	-1.78e-07	7.56e-06	0.981276	2	220094343	ATG9A
cg27597145	-1.39e-07	7.23e-06	0.984712	12	132401606	ULK1
cg07769588	-3.6e-07	1.91e-05	0.984943	19	10655622	ATG4D
cg03611912	-1.36e-07	7.7e-06	0.985961	19	10661705	ATG4D

## Sheet: DBP_ATGCpGs
MarkerName	Effect	SE	P.value	chr	position	gene
cg02710553	-1.55e-06	4.78e-05	1e-07	12	132394315	ULK1
cg06006530	1.7e-06	3.06e-05	1.7e-07	2	242608094	ATG4B
cg07238630	0.000150032	5.37e-05	0.00538032	5	81320947	ATG10
cg15028047	0.00014454	5.18e-05	0.00546096	2	242607778	ATG4B
cg26389380	-0.000308653	0.000115191	0.00756361	3	11330567	ATG7
cg16739396	-0.000219153	9.07e-05	0.0159706	1	63249836	ATG4C
cg04311821	-0.000117016	4.94e-05	0.0182371	2	242612900	ATG4B
cg07746532	-0.000151332	6.54e-05	0.0210545	12	132380903	ULK1
cg11668199	-0.000112233	4.97e-05	0.0243235	5	115177498	ATG12
cg13771313	0.000556592	0.000255955	0.0300284	11	72533295	ATG16L2
cg24042573	8.48e-05	3.93e-05	0.0311784	3	11516904	ATG7
cg11541547	-0.000120429	5.71e-05	0.0352678	5	81521788	ATG10
cg17519280	-0.000500239	0.000240842	0.0381968	5	115175001	ATG12
cg26856583	-0.000118463	5.74e-05	0.039395	16	87425887	MAP1LC3B
cg09211521	6.77e-05	3.32e-05	0.0415352	16	87426171	MAP1LC3B
cg07641027	9.7e-05	4.78e-05	0.042636	12	132404349	ULK1
cg20090290	-0.000249082	0.000124762	0.0463081	11	46543695	AMBRA1
cg16419638	-8.29e-05	4.23e-05	0.0506869	2	234203377	ATG16L1
cg01081096	0.000160235	8.19e-05	0.0508614	7	150721518	ATG9B
cg18413240	-9.56e-05	4.9e-05	0.0515049	3	112280241	ATG3
cg24374161	-0.000162601	8.54e-05	0.0573304	11	46582058	AMBRA1
cg25337691	0.000267111	0.000141865	0.0601733	7	150717629	ATG9B
cg02756706	3.65e-05	1.95e-05	0.0610109	2	220094292	ATG9A
cg07769588	0.000242966	0.000130094	0.0622728	19	10655622	ATG4D
cg12918464	0.000101945	5.48e-05	0.0631047	3	11540082	ATG7
cg02685286	0.000131703	7.13e-05	0.0652033	17	40972475	BECN1
cg16786661	4.83e-05	2.68e-05	0.0725562	2	234160315	ATG16L1
cg00294149	0.000155506	8.65e-05	0.0726355	16	75604552	GABARAPL2
cg02296807	5.33e-05	3e-05	0.076223	19	10657681	ATG4D
cg12507129	-9e-05	5.08e-05	0.0770975	3	112280384	ATG3
cg12901291	0.00011752	6.64e-05	0.0773448	3	11316173	ATG7
cg19646165	0.000174012	9.89e-05	0.0790485	17	7144367	GABARAP
cg00668519	-0.000204607	0.000117547	0.0822282	3	11597941	ATG7
cg07297954	-8.83e-05	5.09e-05	0.0833407	11	72526097	ATG16L2
cg27245817	0.000106142	6.16e-05	0.0855225	11	46534980	AMBRA1
cg23947919	0.000101286	6.02e-05	0.093179	12	132406608	ULK1
cg19097648	2.86e-05	1.72e-05	0.0974983	5	115177461	ATG12
cg03364891	0.000106054	6.39e-05	0.0976527	11	46418140	AMBRA1
cg02546521	3.22e-05	1.94e-05	0.0983169	12	132379326	ULK1
cg02446225	-0.000127728	7.73e-05	0.0988144	19	10662782	ATG4D
cg08068875	0.000180091	0.000109756	0.101326	2	234196709	ATG16L1
cg07905054	0.000227516	0.000139518	0.10344	12	102272136	DRAM1
cg07031243	3.62e-05	2.23e-05	0.105717	17	40976230	BECN1
cg21806242	0.000363353	0.00022935	0.113627	11	72532891	ATG16L2
cg19259111	0.000116247	7.49e-05	0.12099	11	46478214	AMBRA1
cg10819350	0.000210215	0.000135387	0.120992	19	10655686	ATG4D
cg00979931	0.000294882	0.000190301	0.121743	11	72533664	ATG16L2
cg17878141	0.000151821	9.81e-05	0.122133	5	81521184	ATG10
cg20707601	6.77e-05	4.4e-05	0.124857	2	242598543	ATG4B
cg24211478	-4.87e-05	3.17e-05	0.125246	6	106773719	ATG5
cg04006327	0.000351801	0.000229834	0.126345	11	72533487	ATG16L2
cg10481982	-8.89e-05	5.97e-05	0.137165	12	132379278	ULK1
cg15871215	0.000341912	0.000231319	0.139874	5	81402204	ATG10
cg13421038	-0.000185706	0.000126016	0.141062	12	132380696	ULK1
cg27624319	0.000105503	7.34e-05	0.151039	20	33147017	MAP1LC3A
cg04788249	-4.05e-05	2.82e-05	0.151353	3	11314163	ATG7
cg04892447	6.09e-05	4.27e-05	0.154192	16	87429184	MAP1LC3B
cg03136781	0.000121912	8.69e-05	0.161238	2	234197367	ATG16L1
cg14660784	-8.57e-05	6.15e-05	0.163647	6	106773188	ATG5
cg06860600	-0.000130227	9.39e-05	0.165853	2	242612684	ATG4B
cg13575885	7.18e-05	5.3e-05	0.175706	12	132406623	ULK1
cg13603203	-5.38e-05	4.02e-05	0.180709	2	220088797	ATG9A
cg21649013	-8.88e-05	6.71e-05	0.186499	12	132381683	ULK1
cg23050873	5.95e-05	4.5e-05	0.186608	2	234184376	ATG16L1
cg00746810	8.58e-05	6.5e-05	0.18693	3	11564388	ATG7
cg12956598	-0.000112585	8.53e-05	0.187505	19	10662582	ATG4D
cg02228403	8.9e-05	6.83e-05	0.193319	3	11522965	ATG7
cg14888579	5.19e-05	3.99e-05	0.193965	11	46426289	AMBRA1
cg25060004	-5.42e-05	4.19e-05	0.196826	2	242609764	ATG4B
cg24705426	6.96e-05	5.4e-05	0.197889	3	11550659	ATG7
cg13931559	-7.65e-05	5.97e-05	0.199914	20	33146515	MAP1LC3A
cg12350342	0.00012157	9.49e-05	0.200815	11	46558181	AMBRA1
cg17138298	6.45e-05	5.04e-05	0.200926	12	132391307	ULK1
cg10182541	-4.27e-05	3.35e-05	0.202026	17	7145706	GABARAP
cg06145175	4.44e-05	3.49e-05	0.204761	16	87426743	MAP1LC3B
cg01968525	-0.000161576	0.00012763	0.205985	11	46575582	AMBRA1
cg12948796	2.66e-05	2.13e-05	0.213194	2	234160305	ATG16L1
cg07618928	-4.13e-05	3.37e-05	0.221142	2	234183455	ATG16L1
cg15112783	-7.26e-05	6.09e-05	0.233452	20	33147614	MAP1LC3A
cg15447669	5.83e-05	4.91e-05	0.235847	2	234160727	ATG16L1
cg25136644	6.43e-05	5.43e-05	0.236818	7	150709463	ATG9B
cg04554802	-0.000117473	0.000100175	0.241361	12	132380744	ULK1
cg00764619	7.19e-05	6.23e-05	0.248578	2	242610529	ATG4B
cg23080013	1.44e-05	1.27e-05	0.255329	12	132400416	ULK1
cg00977707	7.48e-05	6.68e-05	0.263108	3	11517830	ATG7
cg04946520	-7.16e-05	6.42e-05	0.265308	12	102313156	DRAM1
cg16821385	7.75e-05	6.98e-05	0.267639	11	46467232	AMBRA1
cg18051825	4.42e-05	4.1e-05	0.281507	12	132401043	ULK1
cg05648345	2.93e-05	2.76e-05	0.288455	19	10662621	ATG4D
cg15304308	0.000114341	0.000107681	0.288707	11	46612932	AMBRA1
cg11738719	-2.63e-05	2.48e-05	0.289073	17	40975979	BECN1
cg23144143	9.01e-05	8.54e-05	0.291833	3	112276088	ATG3
cg11820497	-5.61e-05	5.33e-05	0.292791	19	10654946	ATG4D
cg14208664	5.26e-05	5.01e-05	0.294239	12	132392636	ULK1
cg00744550	3.07e-05	2.93e-05	0.295867	2	242609941	ATG4B
cg25214561	5.43e-05	5.4e-05	0.314628	3	11494984	ATG7
cg13829924	3.67e-05	3.66e-05	0.31638	6	106773726	ATG5
cg19852264	3.95e-05	3.95e-05	0.317564	19	10662619	ATG4D
cg13430678	-4.43e-05	4.43e-05	0.31806	3	11596003	ATG7
cg17089091	4.15e-05	4.18e-05	0.321196	11	46613132	AMBRA1
cg22994808	-2.83e-05	2.85e-05	0.321752	20	33146521	MAP1LC3A
cg20808681	-1.76e-05	1.78e-05	0.321995	2	234160422	ATG16L1
cg22699500	-8.08e-05	8.21e-05	0.325374	12	10366566	GABARAPL1
cg18573443	5.2e-05	5.29e-05	0.32615	11	72534638	ATG16L2
cg14790600	0.000110732	0.000112739	0.326374	6	106634304	ATG5
cg03404709	6.13e-05	6.25e-05	0.327674	2	242606531	ATG4B
cg15546353	8.91e-05	9.22e-05	0.334182	2	234160822	ATG16L1
cg10524161	5.25e-05	5.47e-05	0.337535	12	132407477	ULK1
cg07261196	0.000103409	0.000108388	0.340415	16	75601025	GABARAPL2
cg01068407	0.000125263	0.000131563	0.341399	7	150714809	ATG9B
cg02580604	-4.55e-05	4.79e-05	0.342221	1	63250136	ATG4C
cg02027878	-0.000164541	0.000175122	0.34779	7	150711138	ATG9B
cg12120750	0.00010737	0.000114973	0.350722	3	11592700	ATG7
cg27137887	-9.23e-05	9.94e-05	0.353709	11	46513635	AMBRA1
cg08013109	-4.08e-05	4.41e-05	0.355415	12	132387345	ULK1
cg19768727	-3.97e-05	4.41e-05	0.367668	2	242609496	ATG4B
cg20760507	-1.85e-05	2.07e-05	0.37013	2	242577535	ATG4B
cg00871390	-5.59e-05	6.24e-05	0.3714	7	150716072	ATG9B
cg14339991	5.02e-05	5.63e-05	0.372482	3	11428504	ATG7
cg27594583	-4.92e-05	5.52e-05	0.372793	7	150716029	ATG9B
cg17306884	-5.62e-05	6.37e-05	0.377363	12	132379720	ULK1
cg17025841	-4.94e-05	5.64e-05	0.381018	3	11575501	ATG7
cg19983221	7.55e-05	8.63e-05	0.38232	11	46439420	AMBRA1
cg07630649	1.53e-05	1.76e-05	0.384287	16	75600717	GABARAPL2
cg05672923	4.54e-05	5.23e-05	0.386226	3	11530057	ATG7
cg12140595	-4.21e-05	4.86e-05	0.386493	2	220093941	ATG9A
cg13440193	-4.8e-05	5.74e-05	0.403592	2	242611192	ATG4B
cg26915351	-2.79e-05	3.4e-05	0.411209	2	220089491	ATG9A
cg10566763	2.32e-05	2.87e-05	0.417577	6	106773518	ATG5
cg13014531	-5.48e-05	6.76e-05	0.41779	12	10366500	GABARAPL1
cg10687644	4.76e-05	5.92e-05	0.42181	11	72527565	ATG16L2
cg11574665	-3.66e-05	4.58e-05	0.424267	2	242580471	ATG4B
cg23002708	-6.36e-05	8.04e-05	0.428761	19	10662587	ATG4D
cg09514933	2.67e-05	3.41e-05	0.434804	2	242605566	ATG4B
cg02093918	9.2e-05	0.000118488	0.43789	3	11501365	ATG7
cg26467809	-3.44e-05	4.45e-05	0.439712	3	11433471	ATG7
cg24401363	1.51e-05	1.96e-05	0.439965	12	132403857	ULK1
cg18278899	2.17e-05	2.84e-05	0.44425	2	242606122	ATG4B
cg13300549	-1.74e-05	2.3e-05	0.449194	12	10365696	GABARAPL1
cg12438044	-8.38e-05	0.00011075	0.449621	5	81276552	ATG10
cg26127203	1.9e-05	2.54e-05	0.453485	3	11314129	ATG7
cg23194712	-1.61e-05	2.18e-05	0.458863	12	132401025	ULK1
cg15153141	0.000105165	0.000142989	0.462319	5	81470056	ATG10
cg26408925	-2.54e-05	3.48e-05	0.465617	5	115177420	ATG12
cg09243591	5.24e-05	7.23e-05	0.469146	2	234195915	ATG16L1
cg08735279	3.4e-05	4.74e-05	0.473636	12	132390074	ULK1
cg06592829	7.13e-05	9.96e-05	0.474241	3	11519599	ATG7
cg19244380	3.7e-05	5.23e-05	0.480251	11	46612744	AMBRA1
cg01094114	-5.52e-05	7.86e-05	0.482509	6	106652991	ATG5
cg11277834	-4.16e-05	5.93e-05	0.483535	3	11323560	ATG7
cg27126429	1.59e-05	2.29e-05	0.487975	12	102271188	DRAM1
cg27448900	-3.74e-05	5.45e-05	0.492546	2	220094335	ATG9A
cg15868208	-3.02e-05	4.41e-05	0.493877	11	72536190	ATG16L2
cg23449274	2.88e-05	4.22e-05	0.495528	11	46564463	AMBRA1
cg11576436	1.69e-05	2.53e-05	0.504612	3	11314015	ATG7
cg24886295	3.8e-05	5.71e-05	0.50561	11	46526683	AMBRA1
cg27279586	4.55e-05	6.96e-05	0.513619	16	75611292	GABARAPL2
cg03611912	3.45e-05	5.29e-05	0.513992	19	10661705	ATG4D
cg03452625	4.58e-05	7.03e-05	0.515191	3	11537620	ATG7
cg12672050	-2.47e-05	3.79e-05	0.515713	2	242585243	ATG4B
cg27056145	-2.6e-05	4.02e-05	0.517444	3	11339036	ATG7
cg00537910	-2.52e-05	3.9e-05	0.51821	2	220084611	ATG9A
cg19722371	-3.71e-05	5.77e-05	0.520145	12	102271755	DRAM1
cg00458449	-4.01e-05	6.26e-05	0.521882	2	242605751	ATG4B
cg14928278	2.9e-05	4.55e-05	0.52394	2	242611829	ATG4B
cg15183092	9.18e-05	0.000144255	0.524931	7	150710447	ATG9B
cg05618386	-1.5e-05	2.37e-05	0.525475	17	40976267	BECN
cg23079727	-2.27e-05	3.58e-05	0.527603	3	11598978	ATG7
cg24079972	-3.06e-05	4.88e-05	0.53021	11	46486318	AMBRA1
cg22890355	-5.74e-05	9.22e-05	0.533775	2	242608276	ATG4B
cg25666879	1.96e-05	3.14e-05	0.5339	12	10365977	GABARAPL1
cg01697972	2.64e-05	4.29e-05	0.538587	2	220093858	ATG9A
cg11806199	2.83e-05	4.65e-05	0.543426	2	242612926	ATG4B
cg05038209	1.99e-05	3.32e-05	0.549428	16	87426147	MAP1LC3B
cg11450001	-3.49e-05	5.93e-05	0.556543	12	10365596	GABARAPL1
cg08462942	-9.64e-06	1.71e-05	0.574004	2	242608075	ATG4B
cg01866897	2.7e-05	4.8e-05	0.574718	2	220091475	ATG9A
cg19445205	2.05e-05	3.66e-05	0.574814	2	242585285	ATG4B
cg24136586	-3.31e-05	5.95e-05	0.578147	5	81268366	ATG10
cg03589820	5.07e-05	9.19e-05	0.581634	3	11585825	ATG7
cg16329901	2.79e-05	5.1e-05	0.584355	2	220094343	ATG9A
cg07369113	2.74e-05	5e-05	0.584661	12	10366005	GABARAPL1
cg12035893	-1.02e-05	1.87e-05	0.587466	19	10654718	ATG4D
cg17942617	-3.85e-05	7.13e-05	0.588934	5	81327376	ATG10
cg09519327	-3.29e-05	6.25e-05	0.598692	7	150710730	ATG9B
cg01275632	-2.76e-05	5.34e-05	0.60505	2	242605362	ATG4B
cg03852091	-3.21e-05	6.23e-05	0.607237	2	242577219	ATG4B
cg05643613	-3.01e-05	5.88e-05	0.609178	3	11592649	ATG7
cg02185531	8.9e-06	1.74e-05	0.609199	2	234160597	ATG16L1
cg24752875	-1.93e-05	3.81e-05	0.612094	2	242612949	ATG4B
cg20648385	-1.05e-05	2.11e-05	0.618134	11	72525603	ATG16L2
cg15260428	-0.000108521	0.00022149	0.62433	12	132381902	ULK1
cg09233191	-2.92e-05	5.98e-05	0.625055	12	132404856	ULK1
cg17087759	9.75e-06	2e-05	0.626225	2	220094168	ATG9A
cg11863058	2.26e-05	4.81e-05	0.638416	11	72532613	ATG16L2
cg01969433	1.9e-05	4.1e-05	0.643661	11	46564392	AMBRA1
cg15550100	9.66e-06	2.14e-05	0.650973	2	242606289	ATG4B
cg13034943	9.96e-06	2.23e-05	0.655892	12	132379564	ULK1
cg25479499	-1.81e-05	4.08e-05	0.656769	2	234183424	ATG16L1
cg08731435	-7.34e-05	0.000165416	0.657473	12	132381984	ULK1
cg08969328	-3.58e-05	8.3e-05	0.666161	2	242602335	ATG4B
cg17621966	1.99e-05	4.61e-05	0.666877	20	33147743	MAP1LC3A
cg07682179	2.47e-05	5.81e-05	0.670683	12	132400550	ULK1
cg22794998	-5.75e-05	0.000135299	0.67086	2	234184279	ATG16L1
cg04053485	2.89e-05	6.96e-05	0.678308	2	242611942	ATG4B
cg11944287	-2.2e-05	5.32e-05	0.679229	11	72532555	ATG16L2
cg20709370	-2.47e-05	6.02e-05	0.68161	11	46448921	AMBRA1
cg05165990	-1.91e-05	4.73e-05	0.685721	12	10365908	GABARAPL1
cg05073130	7.56e-05	0.000187589	0.687157	7	150715634	ATG9B
cg07541085	1.63e-05	4.1e-05	0.690123	6	106773712	ATG5
cg03247389	-2.37e-05	6.13e-05	0.698865	12	10366439	GABARAPL1
cg08246632	1.87e-05	4.85e-05	0.700373	12	132396826	ULK1
cg14286373	2.31e-05	6.11e-05	0.70522	12	102288375	DRAM1
cg10810649	1.44e-05	3.85e-05	0.707473	11	72529818	ATG16L2
cg14764792	-2.02e-05	5.48e-05	0.711836	6	106770753	ATG5
cg10564013	-2.35e-05	6.41e-05	0.713624	2	242611443	ATG4B
cg20385018	-8.9e-06	2.48e-05	0.71961	5	115177338	ATG12
cg07257718	-1.68e-05	4.72e-05	0.721772	12	132407522	ULK1
cg15139163	3.34e-05	9.42e-05	0.722584	3	11408424	ATG7
cg26784162	1.57e-05	4.43e-05	0.722852	2	220089128	ATG9A
cg27588515	-1.57e-05	4.44e-05	0.724546	5	115167455	ATG12
cg14973383	1.15e-05	3.31e-05	0.728084	2	242577159	ATG4B
cg11675271	-1.83e-05	5.26e-05	0.728219	11	46613712	AMBRA1
cg17032858	1.13e-05	3.27e-05	0.728884	2	234164131	ATG16L1
cg01744987	1.61e-05	4.66e-05	0.730097	12	102271623	DRAM1
cg18557387	2.28e-05	6.72e-05	0.734846	12	102316422	DRAM1
cg02371607	1.96e-05	5.87e-05	0.738502	5	115172312	ATG12
cg13763952	1.82e-05	5.76e-05	0.751541	11	72540472	ATG16L2
cg04994447	2.3e-05	7.31e-05	0.753385	7	150718483	ATG9B
cg07920739	5.26e-06	1.69e-05	0.756319	12	102271195	DRAM1
cg00771084	-2.84e-05	9.25e-05	0.759318	2	242598843	ATG4B
cg24516399	3.26e-05	0.000111873	0.7705	2	234197097	ATG16L1
cg08509737	9.45e-06	3.29e-05	0.774121	3	11340277	ATG7
cg25025646	2.09e-05	7.72e-05	0.787061	7	150711449	ATG9B
cg16542392	-6.87e-06	2.57e-05	0.789416	5	115177472	ATG12
cg25034908	-9.48e-06	3.56e-05	0.790032	11	72525763	ATG16L2
cg00448659	-1.19e-05	4.57e-05	0.795142	7	150709877	ATG9B
cg16721106	-1.28e-05	5.01e-05	0.798116	2	242610452	ATG4B
cg07486199	9.44e-06	3.75e-05	0.801259	20	33147528	MAP1LC3A
cg20718679	4.5e-06	1.83e-05	0.805876	5	115177494	ATG12
cg05791356	9.2e-06	3.88e-05	0.812721	3	11578196	ATG7
cg18684595	-1.07e-05	4.56e-05	0.815057	12	10374982	GABARAPL1
cg09443553	-7.32e-06	3.43e-05	0.830999	6	106702170	ATG5
cg00917003	1.89e-05	8.85e-05	0.831348	7	150716366	ATG9B
cg17187755	-9.11e-06	4.33e-05	0.833566	2	242610931	ATG4B
cg16417563	-7.35e-06	3.58e-05	0.837689	12	10365564	GABARAPL1
cg03461495	-8.98e-06	4.44e-05	0.839714	2	220094219	ATG9A
cg26097674	-9.3e-06	4.74e-05	0.844394	2	242610325	ATG4B
cg25737491	-3.43e-06	1.8e-05	0.84875	17	7145532	GABARAP
cg15260250	8.71e-06	4.57e-05	0.848978	5	115177504	ATG12
cg23558158	3.4e-06	1.82e-05	0.852172	2	220094171	ATG9A
cg01279933	1.26e-05	6.9e-05	0.855618	19	10663970	ATG4D
cg16660220	-1.86e-05	0.000102172	0.8559	11	46576948	AMBRA1
cg13235087	1.44e-05	7.96e-05	0.856355	12	132383620	ULK1
cg08413026	-7.73e-06	4.3e-05	0.857268	12	132380000	ULK1
cg01081718	-1.25e-05	7.04e-05	0.858853	3	112278508	ATG3
cg14335782	3.33e-06	1.9e-05	0.860693	20	33146543	MAP1LC3A
cg20571513	7.68e-06	4.7e-05	0.87035	2	242598767	ATG4B
cg02131130	-1.03e-05	6.35e-05	0.871238	3	11597868	ATG7
cg27597145	7.94e-06	4.92e-05	0.871765	12	132401606	ULK1
cg18146954	-1.04e-05	6.64e-05	0.875153	3	11391759	ATG7
cg04389950	1.38e-05	9.03e-05	0.878764	6	106720478	ATG5
cg25363080	-1.59e-05	0.000104419	0.879344	5	81452987	ATG10
cg15024055	1.06e-05	7.2e-05	0.882881	5	81267935	ATG10
cg18583378	-1.08e-05	7.68e-05	0.888343	7	150715831	ATG9B
cg21442998	-1.3e-05	9.77e-05	0.894155	3	11597936	ATG7
cg24283662	4.97e-06	4.23e-05	0.906523	3	11519911	ATG7
cg20005057	-2.07e-05	0.000186232	0.911647	12	10364834	GABARAPL1
cg22692507	4.63e-06	4.53e-05	0.918535	5	81446503	ATG10
cg06325515	5.01e-06	4.97e-05	0.91973	16	75610567	GABARAPL2
cg21071793	7.38e-06	7.54e-05	0.922022	3	11421381	ATG7
cg23636419	3.94e-06	4.4e-05	0.928536	16	87426676	MAP1LC3B
cg14201699	-1.2e-05	0.000134614	0.929046	11	46533685	AMBRA1
cg15163603	5.83e-06	7.02e-05	0.933802	12	132403897	ULK1
cg26178529	-2.28e-06	2.86e-05	0.936599	6	106773695	ATG5
cg07696310	2.33e-06	3.01e-05	0.938356	16	87426160	MAP1LC3B
cg16371518	3.6e-06	4.74e-05	0.939485	11	46564493	AMBRA1
cg25428929	1.25e-06	1.67e-05	0.940532	2	242606353	ATG4B
cg06838096	1.47e-06	2.03e-05	0.942018	12	132400449	ULK1
cg09612786	-5.52e-06	8.88e-05	0.950497	7	150715214	ATG9B
cg02966076	1.14e-06	2.1e-05	0.956843	16	75600378	GABARAPL2
cg13906548	-2.75e-06	5.32e-05	0.958786	16	75600564	GABARAPL2
cg19296571	-2.89e-06	6.01e-05	0.961669	16	75600381	GABARAPL2
cg18206736	2.5e-06	5.4e-05	0.963038	6	106773705	ATG5
cg10850197	2.66e-06	5.76e-05	0.963138	6	106773227	ATG5
cg26860066	-2.35e-06	6.08e-05	0.969164	11	46551005	AMBRA1
cg16028117	1.41e-05	0.000368083	0.969532	3	11348436	ATG7
cg23369760	-1.72e-06	4.75e-05	0.971099	2	242612119	ATG4B
cg12923179	1.57e-06	4.8e-05	0.973858	12	132396540	ULK1
cg19784401	3.38e-06	0.00010585	0.974523	11	46457992	AMBRA1
cg09492693	1.61e-06	5.11e-05	0.97487	6	106709978	ATG5
cg18785274	-1.07e-06	4.17e-05	0.97957	3	11314335	ATG7
cg19927020	2.76e-06	0.000111638	0.980317	3	11519637	ATG7
cg07067280	-6.22e-07	3.76e-05	0.986788	2	220087063	ATG9A
cg12198254	-5.47e-07	5.27e-05	0.991724	3	11521788	ATG7
cg16950012	-2.77e-08	3.95e-05	0.999439	6	106773140	ATG5

## Sheet: SBP_ATGCpGs
MarkerName	Effect	SE	P.value	chr	position	gene
cg08462942	-6.56e-06	1.02e-05	2e-13	2	242608075	ATG4B
cg06006530	-7.92e-06	1.81e-05	1.48e-07	2	242608094	ATG4B
cg02710553	-4.49e-06	2.83e-05	4.5e-06	12	132394315	ULK1
cg07238630	0.000114453	3.17e-05	0.000334032	5	81320947	ATG10
cg25337691	0.000268202	8.35e-05	0.00138575	7	150717629	ATG9B
cg09211521	6.08e-05	1.96e-05	0.00200615	16	87426171	MAP1LC3B
cg20090290	-0.000207233	7.38e-05	0.00512228	11	46543695	AMBRA1
cg26389380	-0.000183474	6.84e-05	0.00749287	3	11330567	ATG7
cg07641027	7.41e-05	2.83e-05	0.00898449	12	132404349	ULK1
cg04311821	-7.3e-05	2.93e-05	0.0129277	2	242612900	ATG4B
cg07905054	0.000170276	8.26e-05	0.0395916	12	102272136	DRAM1
cg23080013	1.52e-05	7.49e-06	0.0427904	12	132400416	ULK1
cg15028047	5.89e-05	3.08e-05	0.0563859	2	242607778	ATG4B
cg13771313	0.000288586	0.000151508	0.0572599	11	72533295	ATG16L2
cg12918464	6.14e-05	3.24e-05	0.0589156	3	11540082	ATG7
cg27245817	6.64e-05	3.65e-05	0.0691445	11	46534980	AMBRA1
cg06860600	-0.000100601	5.55e-05	0.0704616	2	242612684	ATG4B
cg02546521	2.08e-05	1.15e-05	0.0709986	12	132379326	ULK1
cg13603203	-4.22e-05	2.36e-05	0.0748331	2	220088797	ATG9A
cg18413240	-5.13e-05	2.91e-05	0.0786449	3	112280241	ATG3
cg14339991	5.86e-05	3.33e-05	0.078849	3	11428504	ATG7
cg02228403	7.08e-05	4.04e-05	0.0803763	3	11522965	ATG7
cg01081096	8.33e-05	4.86e-05	0.0872494	7	150721518	ATG9B
cg15112783	-6.1e-05	3.6e-05	0.0902855	20	33147614	MAP1LC3A
cg23947919	6.03e-05	3.56e-05	0.0912311	12	132406608	ULK1
cg11668199	-4.91e-05	2.96e-05	0.0969992	5	115177498	ATG12
cg25214561	5.22e-05	3.19e-05	0.10245	3	11494984	ATG7
cg02296807	2.85e-05	1.78e-05	0.110114	19	10657681	ATG4D
cg24374161	-7.89e-05	5.06e-05	0.119224	11	46582058	AMBRA1
cg13430678	-4.07e-05	2.63e-05	0.12145	3	11596003	ATG7
cg04946520	-5.8e-05	3.8e-05	0.127782	12	102313156	DRAM1
cg26856583	-5.08e-05	3.41e-05	0.136172	16	87425887	MAP1LC3B
cg19445205	3.23e-05	2.17e-05	0.136959	2	242585285	ATG4B
cg19722371	-5.04e-05	3.42e-05	0.14113	12	102271755	DRAM1
cg12901291	5.8e-05	3.94e-05	0.141508	3	11316173	ATG7
cg17025841	-4.86e-05	3.33e-05	0.145456	3	11575501	ATG7
cg00668519	-0.000100817	6.97e-05	0.148355	3	11597941	ATG7
cg13440193	-4.89e-05	3.38e-05	0.148471	2	242611192	ATG4B
cg27624319	6.25e-05	4.34e-05	0.15087	20	33147017	MAP1LC3A
cg04389950	7.67e-05	5.35e-05	0.151721	6	106720478	ATG5
cg19097648	1.44e-05	1.02e-05	0.158093	5	115177461	ATG12
cg16419638	-3.49e-05	2.51e-05	0.163925	2	234203377	ATG16L1
cg15447669	4.03e-05	2.91e-05	0.167401	2	234160727	ATG16L1
cg07746532	-5.34e-05	3.89e-05	0.169932	12	132380903	ULK1
cg07031243	1.81e-05	1.33e-05	0.171766	17	40976230	BECN1
cg05648345	2.23e-05	1.64e-05	0.172937	19	10662621	ATG4D
cg10182541	-2.67e-05	1.98e-05	0.178405	17	7145706	GABARAP
cg08013109	-3.46e-05	2.61e-05	0.186277	12	132387345	ULK1
cg17519280	-0.000188844	0.00014301	0.187142	5	115175001	ATG12
cg04006327	0.000177973	0.000136131	0.191558	11	72533487	ATG16L2
cg01968525	-9.83e-05	7.55e-05	0.193768	11	46575582	AMBRA1
cg19259111	5.69e-05	4.44e-05	0.201039	11	46478214	AMBRA1
cg09492693	-3.87e-05	3.02e-05	0.201318	6	106709978	ATG5
cg00977707	5.05e-05	3.96e-05	0.202562	3	11517830	ATG7
cg18684595	3.42e-05	2.69e-05	0.204242	12	10374982	GABARAPL1
cg05038209	2.49e-05	1.97e-05	0.205545	16	87426147	MAP1LC3B
cg17187755	-3.21e-05	2.56e-05	0.209654	2	242610931	ATG4B
cg12035893	-1.37e-05	1.11e-05	0.216027	19	10654718	ATG4D
cg17878141	7.14e-05	5.81e-05	0.219887	5	81521184	ATG10
cg10810649	2.7e-05	2.28e-05	0.236253	11	72529818	ATG16L2
cg24886295	3.99e-05	3.38e-05	0.237661	11	46526683	AMBRA1
cg20648385	-1.47e-05	1.25e-05	0.238335	11	72525603	ATG16L2
cg00764619	4.33e-05	3.68e-05	0.240355	2	242610529	ATG4B
cg01744987	3.25e-05	2.77e-05	0.240521	12	102271623	DRAM1
cg13763952	-3.95e-05	3.4e-05	0.245769	11	72540472	ATG16L2
cg03611912	3.63e-05	3.13e-05	0.246477	19	10661705	ATG4D
cg07618928	-2.31e-05	2e-05	0.24872	2	234183455	ATG16L1
cg25025646	5.26e-05	4.57e-05	0.249868	7	150711449	ATG9B
cg01068407	8.89e-05	7.78e-05	0.253885	7	150714809	ATG9B
cg14790600	7.6e-05	6.67e-05	0.255292	6	106634304	ATG5
cg21806242	0.000154221	0.000135781	0.256464	11	72532891	ATG16L2
cg13421038	-8.34e-05	7.48e-05	0.265138	12	132380696	ULK1
cg17942617	4.68e-05	4.22e-05	0.267189	5	81327376	ATG10
cg08509737	-2.15e-05	1.95e-05	0.269787	3	11340277	ATG7
cg17032858	2.12e-05	1.93e-05	0.27305	2	234164131	ATG16L1
cg00979931	0.000122578	0.00011252	0.276395	11	72533664	ATG16L2
cg15871215	0.000148258	0.000137143	0.280084	5	81402204	ATG10
cg20718679	1.17e-05	1.08e-05	0.280221	5	115177494	ATG12
cg07630649	1.13e-05	1.04e-05	0.280558	16	75600717	GABARAPL2
cg09443553	-2.16e-05	2.03e-05	0.288603	6	106702170	ATG5
cg02756706	1.22e-05	1.16e-05	0.291442	2	220094292	ATG9A
cg16371518	-2.95e-05	2.8e-05	0.293607	11	46564493	AMBRA1
cg20707601	2.73e-05	2.61e-05	0.295672	2	242598543	ATG4B
cg11576436	1.57e-05	1.5e-05	0.296558	3	11314015	ATG7
cg02093918	7.24e-05	7.01e-05	0.302706	3	11501365	ATG7
cg03364891	3.89e-05	3.79e-05	0.305272	11	46418140	AMBRA1
cg15153141	8.64e-05	8.45e-05	0.307	5	81470056	ATG10
cg26467809	-2.69e-05	2.64e-05	0.307748	3	11433471	ATG7
cg24079972	-2.86e-05	2.88e-05	0.320397	11	46486318	AMBRA1
cg01279933	-4.05e-05	4.09e-05	0.323177	19	10663970	ATG4D
cg13575885	3.1e-05	3.14e-05	0.323418	12	132406623	ULK1
cg25060004	-2.45e-05	2.49e-05	0.324439	2	242609764	ATG4B
cg13906548	-3.06e-05	3.15e-05	0.33119	16	75600564	GABARAPL2
cg10819350	7.81e-05	8.04e-05	0.331244	19	10655686	ATG4D
cg27448900	-3.14e-05	3.23e-05	0.331533	2	220094335	ATG9A
cg16739396	-5.22e-05	5.4e-05	0.33407	1	63249836	ATG4C
cg16028117	-0.000208576	0.000217625	0.338213	3	11348436	ATG7
cg23079727	-2.03e-05	2.12e-05	0.339457	3	11598978	ATG7
cg03247389	-3.46e-05	3.63e-05	0.340373	12	10366439	GABARAPL1
cg27279586	3.91e-05	4.14e-05	0.345152	16	75611292	GABARAPL2
cg26408925	-1.93e-05	2.06e-05	0.348175	5	115177420	ATG12
cg15139163	5.14e-05	5.56e-05	0.355673	3	11408424	ATG7
cg10564013	-3.5e-05	3.79e-05	0.355968	2	242611443	ATG4B
cg11738719	-1.36e-05	1.47e-05	0.357206	17	40975979	BECN1
cg03136781	4.74e-05	5.15e-05	0.357818	2	234197367	ATG16L1
cg21071793	4.09e-05	4.47e-05	0.360113	3	11421381	ATG7
cg08731435	-8.95e-05	9.8e-05	0.361051	12	132381984	ULK1
cg20709370	-3.25e-05	3.56e-05	0.362097	11	46448921	AMBRA1
cg15024055	-3.85e-05	4.26e-05	0.366975	5	81267935	ATG10
cg07297954	-2.71e-05	3.02e-05	0.36932	11	72526097	ATG16L2
cg17087759	1.04e-05	1.18e-05	0.380491	2	220094168	ATG9A
cg08246632	-2.52e-05	2.87e-05	0.38069	12	132396826	ULK1
cg05643613	3.03e-05	3.49e-05	0.385486	3	11592649	ATG7
cg14660784	-3.17e-05	3.65e-05	0.385487	6	106773188	ATG5
cg08068875	5.58e-05	6.51e-05	0.392425	2	234196709	ATG16L1
cg01866897	2.41e-05	2.85e-05	0.396469	2	220091475	ATG9A
cg03589820	4.6e-05	5.43e-05	0.396765	3	11585825	ATG7
cg16786661	1.35e-05	1.59e-05	0.398552	2	234160315	ATG16L1
cg13014531	-3.37e-05	4e-05	0.39934	12	10366500	GABARAPL1
cg00294149	4.31e-05	5.15e-05	0.402599	16	75604552	GABARAPL2
cg16950012	-1.94e-05	2.34e-05	0.406493	6	106773140	ATG5
cg26915351	-1.67e-05	2.01e-05	0.406587	2	220089491	ATG9A
cg23144143	4.21e-05	5.07e-05	0.40675	3	112276088	ATG3
cg11574665	-2.23e-05	2.72e-05	0.411199	2	242580471	ATG4B
cg22699500	-3.96e-05	4.86e-05	0.415405	12	10366566	GABARAPL1
cg07682179	2.74e-05	3.44e-05	0.426534	12	132400550	ULK1
cg07920739	-7.96e-06	1e-05	0.428231	12	102271195	DRAM1
cg10524161	2.53e-05	3.24e-05	0.433737	12	132407477	ULK1
cg27126429	1.05e-05	1.36e-05	0.437213	12	102271188	DRAM1
cg07067280	-1.72e-05	2.22e-05	0.439343	2	220087063	ATG9A
cg12120750	5.25e-05	6.81e-05	0.441229	3	11592700	ATG7
cg02966076	-9.56e-06	1.24e-05	0.441402	16	75600378	GABARAPL2
cg12672050	-1.73e-05	2.25e-05	0.441405	2	242585243	ATG4B
cg07257718	2.13e-05	2.79e-05	0.446623	12	132407522	ULK1
cg15163603	3.17e-05	4.16e-05	0.4469	12	132403897	ULK1
cg20005057	8.29e-05	0.000110136	0.451761	12	10364834	GABARAPL1
cg23369760	-2.08e-05	2.8e-05	0.457861	2	242612119	ATG4B
cg10566763	1.25e-05	1.7e-05	0.461237	6	106773518	ATG5
cg16660220	-4.46e-05	6.05e-05	0.461951	11	46576948	AMBRA1
cg08413026	-1.85e-05	2.54e-05	0.466062	12	132380000	ULK1
cg01275632	-2.31e-05	3.17e-05	0.466238	2	242605362	ATG4B
cg19927020	4.78e-05	6.62e-05	0.470696	3	11519637	ATG7
cg25666879	1.32e-05	1.86e-05	0.477176	12	10365977	GABARAPL1
cg04788249	-1.18e-05	1.67e-05	0.479738	3	11314163	ATG7
cg19768727	-1.83e-05	2.61e-05	0.483713	2	242609496	ATG4B
cg17138298	2.06e-05	2.99e-05	0.490781	12	132391307	ULK1
cg03452625	2.85e-05	4.17e-05	0.493865	3	11537620	ATG7
cg15260250	1.85e-05	2.71e-05	0.495891	5	115177504	ATG12
cg11944287	-2.13e-05	3.15e-05	0.498476	11	72532555	ATG16L2
cg02185531	6.97e-06	1.03e-05	0.499933	2	234160597	ATG16L1
cg02685286	2.82e-05	4.23e-05	0.504698	17	40972475	BECN1
cg02580604	-1.87e-05	2.85e-05	0.512534	1	63250136	ATG4C
cg11277834	-2.27e-05	3.52e-05	0.51893	3	11323560	ATG7
cg07486199	-1.41e-05	2.21e-05	0.521726	20	33147528	MAP1LC3A
cg20808681	-6.74e-06	1.05e-05	0.522825	2	234160422	ATG16L1
cg02027878	-6.59e-05	0.000103491	0.524327	7	150711138	ATG9B
cg12438044	-4.16e-05	6.57e-05	0.526482	5	81276552	ATG10
cg12923179	-1.74e-05	2.84e-05	0.540325	12	132396540	ULK1
cg17089091	1.5e-05	2.48e-05	0.545857	11	46613132	AMBRA1
cg15183092	5.15e-05	8.55e-05	0.546722	7	150710447	ATG9B
cg11450001	-2.11e-05	3.52e-05	0.548948	12	10365596	GABARAPL1
cg25136644	1.89e-05	3.22e-05	0.557159	7	150709463	ATG9B
cg27594583	-1.91e-05	3.27e-05	0.560329	7	150716029	ATG9B
cg24211478	-1.08e-05	1.88e-05	0.567195	6	106773719	ATG5
cg00448659	-1.55e-05	2.71e-05	0.567779	7	150709877	ATG9B
cg03404709	2.1e-05	3.7e-05	0.571041	2	242606531	ATG4B
cg01094114	-2.62e-05	4.65e-05	0.573903	6	106652991	ATG5
cg26178529	-9.48e-06	1.69e-05	0.575965	6	106773695	ATG5
cg15550100	6.91e-06	1.26e-05	0.584721	2	242606289	ATG4B
cg11675271	1.7e-05	3.12e-05	0.585303	11	46613712	AMBRA1
cg18146954	-2.1e-05	3.94e-05	0.593629	3	11391759	ATG7
cg11541547	-1.77e-05	3.38e-05	0.60112	5	81521788	ATG10
cg12140595	-1.49e-05	2.88e-05	0.605121	2	220093941	ATG9A
cg10481982	-1.83e-05	3.55e-05	0.60588	12	132379278	ULK1
cg00917003	2.68e-05	5.25e-05	0.609322	7	150716366	ATG9B
cg16721106	-1.49e-05	2.96e-05	0.614935	2	242610452	ATG4B
cg05165990	-1.41e-05	2.8e-05	0.616172	12	10365908	GABARAPL1
cg14208664	1.49e-05	2.97e-05	0.617276	12	132392636	ULK1
cg20385018	-7.29e-06	1.47e-05	0.620071	5	115177338	ATG12
cg27597145	1.44e-05	2.92e-05	0.620942	12	132401606	ULK1
cg27588515	-1.3e-05	2.63e-05	0.621372	5	115167455	ATG12
cg19244380	1.53e-05	3.1e-05	0.621926	11	46612744	AMBRA1
cg13829924	1.07e-05	2.17e-05	0.62205	6	106773726	ATG5
cg19852264	1.13e-05	2.34e-05	0.630793	19	10662619	ATG4D
cg05073130	5.31e-05	0.000111188	0.633373	7	150715634	ATG9B
cg19646165	2.79e-05	5.87e-05	0.634577	17	7144367	GABARAP
cg11806199	1.31e-05	2.76e-05	0.634814	2	242612926	ATG4B
cg16329901	1.43e-05	3.02e-05	0.635261	2	220094343	ATG9A
cg07261196	3.02e-05	6.43e-05	0.639021	16	75601025	GABARAPL2
cg01697972	1.19e-05	2.54e-05	0.640034	2	220093858	ATG9A
cg22794998	-3.73e-05	7.98e-05	0.640554	2	234184279	ATG16L1
cg15546353	2.54e-05	5.47e-05	0.642517	2	234160822	ATG16L1
cg14928278	-1.23e-05	2.69e-05	0.648667	2	242611829	ATG4B
cg24752875	-1.03e-05	2.25e-05	0.649129	2	242612949	ATG4B
cg18051825	1.1e-05	2.43e-05	0.651311	12	132401043	ULK1
cg07696310	8.05e-06	1.79e-05	0.652362	16	87426160	MAP1LC3B
cg06145175	9.22e-06	2.08e-05	0.657048	16	87426743	MAP1LC3B
cg16417563	-9.21e-06	2.12e-05	0.664788	12	10365564	GABARAPL1
cg16542392	6.48e-06	1.53e-05	0.671332	5	115177472	ATG12
cg24136586	-1.46e-05	3.53e-05	0.678453	5	81268366	ATG10
cg07541085	1e-05	2.43e-05	0.679904	6	106773712	ATG5
cg14764792	-1.32e-05	3.25e-05	0.684297	6	106770753	ATG5
cg19296571	1.44e-05	3.56e-05	0.685793	16	75600381	GABARAPL2
cg12350342	2.27e-05	5.64e-05	0.687171	11	46558181	AMBRA1
cg08969328	-1.98e-05	4.92e-05	0.687733	2	242602335	ATG4B
cg27137887	-2.3e-05	5.9e-05	0.69616	11	46513635	AMBRA1
cg01969433	-9.34e-06	2.43e-05	0.700793	11	46564392	AMBRA1
cg19784401	-2.41e-05	6.27e-05	0.700832	11	46457992	AMBRA1
cg23194712	-4.89e-06	1.29e-05	0.704973	12	132401025	ULK1
cg04994447	1.64e-05	4.34e-05	0.704994	7	150718483	ATG9B
cg09514933	7.51e-06	2.02e-05	0.710643	2	242605566	ATG4B
cg15304308	2.35e-05	6.39e-05	0.712976	11	46612932	AMBRA1
cg12507129	-1.1e-05	3.02e-05	0.715614	3	112280384	ATG3
cg04892447	9.2e-06	2.54e-05	0.716717	16	87429184	MAP1LC3B
cg24042573	8.32e-06	2.34e-05	0.7219	3	11516904	ATG7
cg08735279	9.85e-06	2.81e-05	0.726122	12	132390074	ULK1
cg22994808	-5.75e-06	1.69e-05	0.733811	20	33146521	MAP1LC3A
cg07769588	2.62e-05	7.73e-05	0.734318	19	10655622	ATG4D
cg14286373	1.22e-05	3.62e-05	0.736024	12	102288375	DRAM1
cg18206736	1.07e-05	3.19e-05	0.736774	6	106773705	ATG5
cg14888579	7.94e-06	2.36e-05	0.736827	11	46426289	AMBRA1
cg25034908	7.08e-06	2.11e-05	0.737742	11	72525763	ATG16L2
cg25737491	-3.44e-06	1.07e-05	0.747275	17	7145532	GABARAP
cg10850197	1.08e-05	3.42e-05	0.751412	6	106773227	ATG5
cg09612786	-1.66e-05	5.26e-05	0.752325	7	150715214	ATG9B
cg05791356	-7.23e-06	2.29e-05	0.7524	3	11578196	ATG7
cg02131130	-1.18e-05	3.76e-05	0.753039	3	11597868	ATG7
cg22692507	8.41e-06	2.68e-05	0.753885	5	81446503	ATG10
cg27056145	-7.44e-06	2.38e-05	0.754951	3	11339036	ATG7
cg11863058	8.72e-06	2.85e-05	0.759656	11	72532613	ATG16L2
cg18557387	-1.2e-05	3.97e-05	0.762492	12	102316422	DRAM1
cg06325515	8.84e-06	2.95e-05	0.764285	16	75610567	GABARAPL2
cg15260428	-3.86e-05	0.000131227	0.768764	12	132381902	ULK1
cg25479499	-7.07e-06	2.42e-05	0.76983	2	234183424	ATG16L1
cg03461495	-7.43e-06	2.63e-05	0.777546	2	220094219	ATG9A
cg24283662	7.09e-06	2.51e-05	0.777761	3	11519911	ATG7
cg21442998	-1.63e-05	5.8e-05	0.778925	3	11597936	ATG7
cg24705426	-8.47e-06	3.19e-05	0.790828	3	11550659	ATG7
cg01081718	1.1e-05	4.15e-05	0.791466	3	112278508	ATG3
cg26784162	-6.81e-06	2.62e-05	0.795132	2	220089128	ATG9A
cg17306884	9.67e-06	3.78e-05	0.798226	12	132379720	ULK1
cg13235087	-1.18e-05	4.7e-05	0.801351	12	132383620	ULK1
cg04554802	-1.48e-05	5.95e-05	0.803937	12	132380744	ULK1
cg10687644	-8.66e-06	3.51e-05	0.805358	11	72527565	ATG16L2
cg25363080	1.5e-05	6.18e-05	0.807891	5	81452987	ATG10
cg18785274	5.95e-06	2.47e-05	0.809855	3	11314335	ATG7
cg18278899	-3.87e-06	1.69e-05	0.818681	2	242606122	ATG4B
cg17621966	6.24e-06	2.73e-05	0.819491	20	33147743	MAP1LC3A
cg20760507	2.76e-06	1.23e-05	0.822013	2	242577535	ATG4B
cg06838096	2.68e-06	1.2e-05	0.823756	12	132400449	ULK1
cg00771084	-1.21e-05	5.49e-05	0.825608	2	242598843	ATG4B
cg23002708	-1.02e-05	4.77e-05	0.830465	19	10662587	ATG4D
cg22890355	1.16e-05	5.47e-05	0.831873	2	242608276	ATG4B
cg12948796	2.58e-06	1.27e-05	0.838808	2	234160305	ATG16L1
cg24516399	1.34e-05	6.63e-05	0.839945	2	234197097	ATG16L1
cg13034943	2.58e-06	1.32e-05	0.845284	12	132379564	ULK1
cg13300549	2.58e-06	1.37e-05	0.849962	12	10365696	GABARAPL1
cg00537910	-4.32e-06	2.31e-05	0.851738	2	220084611	ATG9A
cg14201699	1.47e-05	7.99e-05	0.854604	11	46533685	AMBRA1
cg13931559	-6.43e-06	3.54e-05	0.855773	20	33146515	MAP1LC3A
cg06592829	1.07e-05	5.91e-05	0.856652	3	11519599	ATG7
cg23636419	-4.68e-06	2.6e-05	0.857261	16	87426676	MAP1LC3B
cg09243591	7.38e-06	4.28e-05	0.863195	2	234195915	ATG16L1
cg00458449	5.72e-06	3.71e-05	0.877573	2	242605751	ATG4B
cg25428929	-1.51e-06	9.9e-06	0.879225	2	242606353	ATG4B
cg11820497	4.74e-06	3.16e-05	0.880935	19	10654946	ATG4D
cg20571513	3.9e-06	2.79e-05	0.888946	2	242598767	ATG4B
cg00871390	-5.11e-06	3.7e-05	0.890314	7	150716072	ATG9B
cg14335782	1.47e-06	1.12e-05	0.89573	20	33146543	MAP1LC3A
cg26127203	-1.96e-06	1.51e-05	0.896496	3	11314129	ATG7
cg18573443	3.98e-06	3.12e-05	0.898731	11	72534638	ATG16L2
cg05672923	-3.8e-06	3.11e-05	0.902663	3	11530057	ATG7
cg12198254	3.27e-06	3.13e-05	0.916714	3	11521788	ATG7
cg00744550	1.76e-06	1.74e-05	0.919657	2	242609941	ATG4B
cg18583378	-4.35e-06	4.54e-05	0.923771	7	150715831	ATG9B
cg23050873	-2.55e-06	2.67e-05	0.923803	2	234184376	ATG16L1
cg23558158	9.87e-07	1.08e-05	0.927345	2	220094171	ATG9A
cg02371607	3.14e-06	3.48e-05	0.92817	5	115172312	ATG12
cg05618386	-1.17e-06	1.4e-05	0.933635	17	40976267	BECN1
cg14973383	-1.42e-06	1.96e-05	0.942268	2	242577159	ATG4B
cg19983221	3.69e-06	5.12e-05	0.942505	11	46439420	AMBRA1
cg09519327	-2.64e-06	3.7e-05	0.943108	7	150710730	ATG9B
cg03852091	-1.61e-06	3.7e-05	0.965244	2	242577219	ATG4B
cg21649013	-1.6e-06	4e-05	0.968086	12	132381683	ULK1
cg09233191	1.34e-06	3.54e-05	0.969736	12	132404856	ULK1
cg02446225	-1.53e-06	4.59e-05	0.97339	19	10662782	ATG4D
cg04053485	-1.14e-06	4.12e-05	0.977832	2	242611942	ATG4B
cg24401363	2.91e-07	1.16e-05	0.979987	12	132403857	ULK1
cg26097674	-5.24e-07	2.8e-05	0.985104	2	242610325	ATG4B
cg26860066	5.43e-07	3.61e-05	0.987997	11	46551005	AMBRA1
cg00746810	-4.4e-07	3.85e-05	0.990868	3	11564388	ATG7
cg23449274	-2.5e-07	2.5e-05	0.99203	11	46564463	AMBRA1
cg15868208	-1.91e-07	2.61e-05	0.994174	11	72536190	ATG16L2
cg07369113	1.21e-07	2.97e-05	0.996741	12	10366005	GABARAPL1
cg12956598	-1.85e-07	5.07e-05	0.997095	19	10662582	ATG4D
cg16821385	5.96e-08	4.14e-05	0.998852	11	46467232	AMBRA1
